# Supplementary material for: A-to-I RNA editing in bacteria increases pathogenicity and tolerance to oxidative stress
Source: PLoS Pathog. 2020 Aug 21;16(8):e1008740. doi: 10.1371/journal.ppat.1008740 (PMC7467310; doi:10.1371/journal.ppat.1008740)
Supplement: S1 Table — (XLSX) [file ppat.1008740.s014.xlsx]

## Sheet: Table S1
Table S1. AIMAP output based on the raw data from Bar-Yaacov, et al., 2017
Accession	Position	Ref	Alt	Coverage	Editing_level	Gene_biotype	Gene_name	Product	Amino acid_change
NC_000913.3	39860	T	C	30	0.0333333	CDS	caiA	crotonobetaine reductase subunit II, FAD-binding	D176G
NC_000913.3	48903	A	G	30	0.0333333	CDS	kefC	potassium:proton antiporter	N379D
NC_000913.3	72479	A	G	30	0.0333333	CDS	thiQ	thiamine/thiamine pyrophosphate ABC transporter ATPase	I150T
NC_000913.3	167269	T	C	30	0.0333333	Intergenic region	-	-	-
NC_000913.3	236829	T	C	30	0.0333333	Intergenic region	-	-	-
NC_000913.3	273958	A	G	30	0.0333333	Intergenic region	-	-	-
NC_000913.3	362879	A	G	30	0.0333333	CDS	lacY	lactose permease	Y101H
NC_000913.3	392352	A	G	30	0.0333333	CDS	insF1	IS3 transposase B	V85A
NC_000913.3	421763	T	C	30	0.0333333	CDS	proY	proline-specific permease	W260R
NC_000913.3	464138	A	G	30	0.0333333	CDS	ybaV	putative competence-suppressing periplasmic helix-hairpin-helix DNA-binding protein	S68G
NC_000913.3	464778	A	G	30	0.0333333	CDS	fadM	long-chain acyl-CoA thioesterase III	K126R
NC_000913.3	478196	A	G	30	0.0333333	CDS	ylaB	putative membrane-anchored cyclic-di-GMP phosphodiesterase	I141T
NC_000913.3	487365	A	G	30	0.0333333	CDS	mscK	mechanosensitive channel protein, intermediate conductance, K+ regulated	E277G
NC_000913.3	487899	A	G	30	0.0333333	CDS	mscK	mechanosensitive channel protein, intermediate conductance, K+ regulated	K455R
NC_000913.3	521848	T	C	30	0.0333333	CDS	ybbP	putative ABC transporter permease	L478P
NC_000913.3	606464	A	G	30	0.0666667	CDS	ybdK	weak gamma-glutamyl:cysteine ligase	L307P
NC_000913.3	641337	T	C	30	0.0333333	Intergenic region	-	-	-
NC_000913.3	667194	T	C	30	0.0333333	CDS	mrdA	penicillin-binding protein 2, transpeptidase involved in peptidoglycan synthesis	S342G
NC_000913.3	746263	A	G	30	0.0333333	CDS	nei	endonuclease VIII and 5-formyluracil/5-hydroxymethyluracil DNA glycosylase	E110G
NC_000913.3	782386	A	G	30	0.0333333	CDS	nadA	quinolinate synthase, subunit A	E101G
NC_000913.3	843185	A	G	30	0.0333333	CDS	rlmF	23S rRNA m(6)A1618 methyltransferase, SAM-dependent	K285R
NC_000913.3	848362	A	G	30	0.0333333	Intergenic region	-	-	-
NC_000913.3	853951	T	C	30	0.0333333	CDS	ybiR	putative transporter	L102P
NC_000913.3	858730	T	C	30	0.0333333	CDS	ybiU	DUF1479 family protein	D111G
NC_000913.3	858733	A	G	30	0.0333333	CDS	ybiU	DUF1479 family protein	L110P
NC_000913.3	859884	A	G	30	0.0333333	CDS	ybiV	sugar phosphatase; fructose-1-P/ribose-5-P/glucose-6-P phosphatase	Y49H
NC_000913.3	876759	A	G	30	0.0333333	CDS	rimO	ribosomal protein S12 methylthiotransferase	V426A
NC_000913.3	906764	T	C	30	0.0333333	Intergenic region	-	-	-
NC_000913.3	912961	T	C	30	0.0333333	CDS	hcp	hybrid-cluster [4Fe-2S-2O] subunit of anaerobic terminal reductases	K285R
NC_000913.3	921590	A	G	30	0.0333333	CDS	macB	macrolide ABC transporter peremase/ATPase	H415R
NC_000913.3	931051	T	C	30	0.0333333	Intergenic region	-	-	-
NC_000913.3	1004055	T	C	30	0.0333333	CDS	ycbF	putative periplasmic pilin chaperone	F37L
NC_000913.3	1012814	A	G	30	0.0333333	CDS	pqiA	paraquat-inducible, SoxRS-regulated inner membrane protein	I272V
NC_000913.3	1030692	T	C	30	0.0333333	Intergenic region	-	-	-
NC_000913.3	1079200	A	G	30	0.0333333	Intergenic region	-	-	-
NC_000913.3	1080254	T	C	30	0.0333333	CDS	putP	proline:sodium symporter	L317P
NC_000913.3	1094487	T	C	30	0.0333333	CDS	insF1	IS3 transposase B	S219G
NC_000913.3	1116879	A	G	30	0.0333333	CDS	yceA	putative rhodanese-related sulfurtransferase	T25A
NC_000913.3	1138784	A	G	30	0.0333333	CDS	flgK	flagellar hook-filament junction protein 1	K136R
NC_000913.3	1168017	T	C	30	0.0333333	CDS	ycfJ	uncharacterized protein	L140P
NC_000913.3	1199446	A	G	30	0.0333333	CDS	lit	T4 phage exclusion protein; cell death peptidase, e14 prophage	E251G
NC_000913.3	1201828	T	C	30	0.0333333	CDS	ymfI	e14 prophage; uncharacterized protein	L111P
NC_000913.3	1201828	T	C	30	0.0333333	CDS	ymfJ	e14 prophage; uncharacterized protein	E86G
NC_000913.3	1232502	A	G	30	0.0333333	CDS	dsbB	oxidoreductase that catalyzes reoxidation of DsbA protein disulfide isomerase I	*177Q
NC_000913.3	1256621	T	C	30	0.0333333	Intergenic region	-	-	-
NC_000913.3	1279811	A	G	30	0.0333333	Intergenic region	-	-	-
NC_000913.3	1318803	A	G	30	0.0333333	CDS	trpC	indole-3-glycerolphosphate synthetase and N-(5-phosphoribosyl)anthranilate isomerase	L329P
NC_000913.3	1353932	T	C	30	0.0333333	CDS	sapC	antimicrobial peptide transport ABC transporter permease	D196G
NC_000913.3	1354019	A	G	30	0.0333333	CDS	sapC	antimicrobial peptide transport ABC transporter permease	L167P
NC_000913.3	1370618	T	C	30	0.0666667	CDS	ycjM	alpha amylase catalytic domain family protein	S135P
NC_000913.3	1375380	T	C	30	0.0333333	CDS	ycjQ	putative Zn-dependent NAD(P)-binding oxidoreductase	Y140H
NC_000913.3	1378713	A	G	30	0.0333333	CDS	ycjT	putative family 65 glycosyl hydrolase	Q277R
NC_000913.3	1384739	T	C	30	0.0333333	CDS	ycjX	DUF463 family protein, puatative P-loop NTPase	L208P
NC_000913.3	1385200	T	C	30	0.0333333	CDS	ycjX	DUF463 family protein, puatative P-loop NTPase	W362R
NC_000913.3	1390657	A	G	30	0.0333333	Intergenic region	-	-	-
NC_000913.3	1390693	A	G	30	0.0333333	Intergenic region	-	-	-
NC_000913.3	1411651	A	G	30	0.0333333	CDS	ttcA	tRNA s(2)C32 thioltransferase, iron sulfur cluster protein	Y100H
NC_000913.3	1444458	A	G	30	0.0666667	CDS	ydbH	putative membrane-anchored protein, function unknown	T470A
NC_000913.3	1468531	T	C	30	0.0333333	CDS	insD1	IS2 transposase TnpB	N99S
NC_000913.3	1482903	T	C	30	0.0333333	Intergenic region	-	-	-
NC_000913.3	1506667	A	G	30	0.0333333	CDS	ydcN	putative DNA-binding transcriptional regulator	T166A
NC_000913.3	1507397	A	G	30	0.0333333	CDS	ydcP	putative peptidase	Q206R
NC_000913.3	1553543	T	C	30	0.0333333	CDS	adhP	ethanol-active dehydrogenase/acetaldehyde-active reductase	N99S
NC_000913.3	1568289	T	C	30	0.0333333	CDS	yddW	liprotein, glycosyl hydrolase homolog	S179G
NC_000913.3	1620561	A	G	30	0.0333333	CDS	eamA	cysteine and O-acetyl-L-serine efflux system	S193P
NC_000913.3	1642020	A	G	30	0.0333333	CDS	cspF	Qin prophage; cold shock protein	I56V
NC_000913.3	1660962	A	G	30	0.0333333	CDS	ynfF	S- and N-oxide reductase, A subunit, periplasmic	D136G
NC_000913.3	1681184	A	G	30	0.0333333	CDS	folM	dihydromonapterin reductase, NADPH-dependent; dihydrofolate reductase isozyme	D70G
NC_000913.3	1684308	T	C	30	0.0333333	CDS	tus	inhibitor of replication at Ter, DNA-binding protein	M17T
NC_000913.3	1706370	T	C	30	0.0333333	CDS	rsxB	SoxR iron-sulfur cluster reduction factor component; putative iron-sulfur protein	V8A
NC_000913.3	1719612	T	C	30	0.0666667	Intergenic region	-	-	-
NC_000913.3	1759305	A	G	30	0.0333333	CDS	sufS	cysteine desulfurase, stimulated by SufE; selenocysteine lyase, PLP-dependent	*407Q
NC_000913.3	1788384	A	G	30	0.0333333	Intergenic region	-	-	-
NC_000913.3	1813510	A	G	30	0.0333333	CDS	cedA	cell division modulator	S52P
NC_000913.3	1813518	A	G	30	0.0333333	CDS	cedA	cell division modulator	M49T
NC_000913.3	1816483	A	G	30	0.0333333	CDS	chbG	chito-oligosaccharide deacetylase	F218S
NC_000913.3	1833545	A	G	30	0.0333333	CDS	ydjX	TVP38/TMEM64 family inner membrane protein	S49G
NC_000913.3	1833570	T	C	30	0.0333333	CDS	ydjX	TVP38/TMEM64 family inner membrane protein	I57T
NC_000913.3	1843701	A	G	30	0.0333333	CDS	gdhA	glutamate dehydrogenase, NADP-specific	Q444R
NC_000913.3	1880384	T	C	30	0.0333333	CDS	leuE	leucine efflux protein	T126A
NC_000913.3	1905658	T	C	30	0.0333333	Intergenic region	-	-	-
NC_000913.3	1917760	A	G	30	0.0666667	CDS	yebT	MCE domain protein	D84G
NC_000913.3	1918950	A	G	30	0.0666667	CDS	yebT	MCE domain protein	I481V
NC_000913.3	1942547	A	G	30	0.0333333	CDS	znuA	zinc ABC transporter periplasmic binding protein	S13P
NC_000913.3	1946843	A	G	30	0.0333333	CDS	yebB	DUF830 family protein	E198G
NC_000913.3	2002559	A	G	30	0.0333333	CDS	fliC	flagellar filament structural protein (flagellin)	S350P
NC_000913.3	2017577	T	C	30	0.0333333	CDS	fliI	flagellum-specific ATP synthase	S342P
NC_000913.3	2064247	T	C	30	0.0333333	CDS	cobT	nicotinate-nucleotide--dimethylbenzimidazole phosphoribosyltransferase	E74G
NC_000913.3	2099598	A	G	30	0.0333333	CDS	ugd	UDP-glucose 6-dehydrogenase	S6P
NC_000913.3	2156233	T	C	30	0.0333333	CDS	mdtB	multidrug efflux system, subunit B	V324A
NC_000913.3	2185600	A	G	30	0.0333333	CDS	rcnR	transcriptional repressor of rcnA	V66A
NC_000913.3	2213875	A	G	30	0.0333333	CDS	yehU	inner membrane putative sensory kinase in two-component system with YehT	L257P
NC_000913.3	2215663	A	G	30	0.0333333	CDS	yohO	putative membrane protein	I3V
NC_000913.3	2267061	T	C	30	0.0333333	CDS	yeiQ	putative NAD-dependent D-mannonate oxidoreductase	W273R
NC_000913.3	2268887	A	G	30	0.0333333	CDS	lpxT	lipid A 1-diphosphate synthase; undecaprenyl pyrophosphate:lipid A 1-phosphate phosphotransferase	N12D
NC_000913.3	2277108	A	G	30	0.0333333	CDS	yejF	microcin C ABC transporter ATPase	E270G
NC_000913.3	2278925	A	G	30	0.0333333	CDS	bcr	bicyclomycin/cysteine/sulfonamide efflux transporter	L279S
NC_000913.3	2286629	T	C	30	0.0333333	Intergenic region	-	-	-
NC_000913.3	2296816	A	G	30	0.0333333	CDS	ccmB	heme export ABC transporter permease	F70S
NC_000913.3	2369846	T	C	30	0.0333333	CDS	arnA	fused UDP-L-Ara4N formyltransferase/UDP-GlcA C-4'-decarboxylase	V603A
NC_000913.3	2428709	T	C	30	0.0333333	Intergenic region	-	-	-
NC_000913.3	2438713	T	C	30	0.0333333	CDS	flk	putative flagella assembly protein	I255T
NC_000913.3	2438827	A	G	30	0.0333333	CDS	flk	putative flagella assembly protein	Q293R
NC_000913.3	2501548	T	C	30	0.0333333	CDS	ypdC	putative DNA-binding protein	L140P
NC_000913.3	2548909	T	C	30	0.0333333	CDS	yfeW	penicillin binding protein PBP4B; weak DD-carboxypeptidase activity	F270L
NC_000913.3	2585762	T	C	30	0.0333333	CDS	narQ	sensory histidine kinase in two-component regulatory system with NarP	L11P
NC_000913.3	2589165	A	G	30	0.0333333	CDS	acrD	aminoglycoside/multidrug efflux system	E524G
NC_000913.3	2595096	T	C	30	0.0333333	CDS	tmcA	elongator methionine tRNA (ac4C34) acetyltransferase	Q255R
NC_000913.3	2618106	A	G	30	0.0333333	CDS	hda	ATPase regulatory factor involved in DnaA inactivation	I224T
NC_000913.3	2619061	A	G	30	0.0666667	CDS	uraA	uracil permease	I367T
NC_000913.3	2635469	A	G	30	0.0333333	CDS	xseA	exonuclease VII, large subunit	D413G
NC_000913.3	2653471	A	G	30	0.0333333	Intergenic region	-	-	-
NC_000913.3	2668629	T	C	30	0.0333333	CDS	hcaR	hca operon transcriptional regulator	R90G
NC_000913.3	2688133	A	G	30	0.0333333	CDS	glrR	response regulator regulating glmY sRNA in two-component system with sensor protein GlrK	F224S
NC_000913.3	2688154	A	G	30	0.0333333	CDS	glrR	response regulator regulating glmY sRNA in two-component system with sensor protein GlrK	V217A
NC_000913.3	2702102	A	G	30	0.0333333	CDS	recO	gap repair protein	V123A
NC_000913.3	2739544	A	G	30	0.0333333	CDS	tyrA	fused chorismate mutase T/prephenate dehydrogenase	S176P
NC_000913.3	2739558	A	G	30	0.0333333	CDS	tyrA	fused chorismate mutase T/prephenate dehydrogenase	L171P
NC_000913.3	2798034	A	G	30	0.0333333	CDS	ygaP	DUF2892 family inner membrane rhodanese	Q172R
NC_000913.3	2822438	A	G	30	0.0333333	CDS	recX	regulatory protein for RecA	Y68H
NC_000913.3	2921262	A	G	30	0.0333333	CDS	gudP	putative D-glucarate transporter	V280A
NC_000913.3	2923273	A	G	30	0.0333333	CDS	truC	tRNA(Ile1,Asp) pseudouridine(65) synthase	L171S
NC_000913.3	2946232	A	G	30	0.0333333	CDS	mltA	membrane-bound lytic murein transglycosylase A	L316P
NC_000913.3	2955000	A	G	30	0.0333333	CDS	recB	exonuclease V (RecBCD complex), beta subunit	I335T
NC_000913.3	2970852	A	G	30	0.0333333	CDS	ygdQ	UPF0053 family inner membrane protein	I145V
NC_000913.3	2983083	A	G	30	0.0333333	CDS	kduD	2-dehydro-3-deoxy-D-gluconate 5-dehydrogenase; KDG oxidoreductase; 20-ketosteroid reductase	F59S
NC_000913.3	2983123	T	C	30	0.0333333	CDS	kduD	2-dehydro-3-deoxy-D-gluconate 5-dehydrogenase; KDG oxidoreductase; 20-ketosteroid reductase	T46A
NC_000913.3	3012573	A	G	30	0.0333333	Intergenic region	-	-	-
NC_000913.3	3154671	A	G	30	0.0333333	CDS	yqhC	transcriptional activator of yqhD	I183T
NC_000913.3	3154812	T	C	30	0.0333333	CDS	yqhC	transcriptional activator of yqhD	E136G
NC_000913.3	3157448	T	C	30	0.0333333	CDS	dkgA	2,5-diketo-D-gluconate reductase A	*276Q
NC_000913.3	3160965	A	G	30	0.0666667	CDS	ygiQ	Radical SAM superfamily protein	F61S
NC_000913.3	3160966	A	G	30	0.0666667	CDS	ygiQ	Radical SAM superfamily protein	F61L
NC_000913.3	3203224	A	G	30	0.0333333	Intergenic region	-	-	-
NC_000913.3	3221243	T	C	30	0.0333333	CDS	ygjH	putative tRNA binding protein; putative tRNA corner chaperone	E2G
NC_000913.3	3225186	T	C	30	0.0333333	CDS	ebgA	evolved beta-D-galactosidase, alpha subunit	C852R
NC_000913.3	3225229	T	C	30	0.0333333	CDS	ebgA	evolved beta-D-galactosidase, alpha subunit	V866A
NC_000913.3	3240412	A	G	30	0.0666667	CDS	sstT	sodium:serine/threonine symporter	I157V
NC_000913.3	3256696	A	G	30	0.0333333	CDS	yhaO	putative transporter	F439L
NC_000913.3	3271128	T	C	30	0.0333333	CDS	garK	glycerate kinase I	S215G
NC_000913.3	3291431	A	G	30	0.0333333	CDS	yraK	putative fimbrial-like adhesin protein	S31G
NC_000913.3	3324844	A	G	30	0.1	CDS	folP	7,8-dihydropteroate synthase	V23A
NC_000913.3	3453432	T	C	30	0.0666667	Intergenic region	-	-	-
NC_000913.3	3523798	T	C	30	0.0333333	CDS	mrcA	penicillin-binding protein 1a, murein transglycosylase and transpeptidase	Y310H
NC_000913.3	3531548	A	G	30	0.0333333	CDS	yhgE	DUF4153 family putative inner membrane protein	F298L
NC_000913.3	3532688	A	G	30	0.1	Intergenic region	-	-	-
NC_000913.3	3547334	T	C	30	0.0333333	CDS	gntT	gluconate transporter, high-affinity GNT I system	L259P
NC_000913.3	3627002	T	C	30	0.0333333	CDS	rbbA	ribosome-associated ATPase: ATP-binding protein/ATP-binding membrane protein	D846G
NC_000913.3	3657145	A	G	30	0.0333333	CDS	hdeD	acid-resistance membrane protein	T51A
NC_000913.3	3668051	T	C	30	0.0333333	CDS	yhjA	putative cytochrome C peroxidase	T380A
NC_000913.3	3668372	A	G	30	0.0333333	CDS	yhjA	putative cytochrome C peroxidase	S273P
NC_000913.3	3676489	A	G	30	0.0333333	CDS	yhjG	putative inner membrane-anchored periplasmic AsmA family protein	L621P
NC_000913.3	3676744	A	G	30	0.0333333	CDS	yhjG	putative inner membrane-anchored periplasmic AsmA family protein	V536A
NC_000913.3	3754980	A	G	30	0.0666667	CDS	aldB	aldehyde dehydrogenase B	L511P
NC_000913.3	3810491	A	G	30	0.0333333	CDS	mutM	formamidopyrimidine/5-formyluracil/ 5-hydroxymethyluracil DNA glycosylase	L221P
NC_000913.3	3850701	T	C	30	0.0333333	CDS	uhpA	response regulator in two-component regulatory system wtih UhpB	D9G
NC_000913.3	3931731	T	C	30	0.0333333	CDS	kup	potassium transporter	L139P
NC_000913.3	3979222	A	G	30	0.0333333	CDS	wzyE	putative ECA polysaccharide chain elongation protein	I208V
NC_000913.3	4004046	A	G	30	0.0333333	CDS	rarD	putative chloramphenical resistance permease	W45R
NC_000913.3	4007092	A	G	30	0.0333333	CDS	recQ	ATP-dependent DNA helicase	Y410C
NC_000913.3	4007305	T	C	30	0.0333333	CDS	recQ	ATP-dependent DNA helicase	L481P
NC_000913.3	4061727	A	G	30	0.0333333	CDS	yihM	putative sugar phosphate isomerase	H188R
NC_000913.3	4128590	T	C	30	0.0333333	Intergenic region	-	-	-
NC_000913.3	4142154	A	G	30	0.0333333	CDS	frwA	putative PTS enzyme: Hpr, enzyme I and II components	V23A
NC_000913.3	4214371	A	G	30	0.0333333	CDS	metA	homoserine O-transsuccinylase	Q31R
NC_000913.3	4295054	A	G	30	0.0333333	CDS	gltP	glutamate/aspartate:proton symporter	I192V
NC_000913.3	4307091	A	G	30	0.0333333	CDS	alsK	D-allose kinase	F237L
NC_000913.3	4333082	T	C	30	0.0333333	CDS	basS	sensory histidine kinase in two-component regulatory system with BasR	E64G
NC_000913.3	4351379	A	G	30	0.0333333	CDS	dcuS	sensory histidine kinase in two-component regulatory system with DcuR, regulator of anaerobic fumarate respiration	L95P
NC_000913.3	4356529	A	G	30	0.0333333	CDS	cadA	lysine decarboxylase, acid-inducible	Y697H
NC_000913.3	4364465	A	G	30	0.0333333	CDS	dsbD	thiol:disulfide interchange protein and activator of DsbC	I193T
NC_000913.3	4376519	A	G	30	0.0333333	Intergenic region	-	-	-
NC_000913.3	4376520	A	G	30	0.0333333	Intergenic region	-	-	-
NC_000913.3	4382961	T	C	30	0.0333333	CDS	epmA	Elongation Factor P Lys34 lysyltransferase	Y107H
NC_000913.3	4428054	A	G	30	0.0666667	Intergenic region	-	-	-
NC_000913.3	4471782	T	C	30	0.0333333	CDS	pyrB	aspartate carbamoyltransferase, catalytic subunit	E205G
NC_000913.3	4511798	A	G	30	0.0333333	CDS	fecD	ferric citrate ABC transporter permease	L206P
NC_000913.3	4511804	A	G	30	0.0333333	CDS	fecD	ferric citrate ABC transporter permease	L204P
NC_000913.3	4523148	A	G	30	0.0333333	CDS	yjhG	putative dehydratase	I316T
NC_000913.3	4557511	T	C	30	0.0333333	CDS	hypT	hypochlorite-responsive transcription factor	K260R
NC_000913.3	4557866	T	C	30	0.0333333	CDS	hypT	hypochlorite-responsive transcription factor	K142E
NC_000913.3	4561591	A	G	30	0.0333333	CDS	yjiJ	DUF1228 family putative inner membrane MFS superfamily transporter	L362P
NC_000913.3	4570091	A	G	30	0.0333333	Intergenic region	-	-	-
NC_000913.3	4578217	T	C	30	0.0333333	CDS	mcrB	5-methylcytosine-specific restriction enzyme McrBC, subunit McrB	E374G
NC_000913.3	4598585	T	C	30	0.0333333	CDS	opgB	OPG periplasmic biosynthetic phosphoglycerol transferases I (membrane-bound) and II (soluble)	E286G
NC_000913.3	4608257	T	C	30	0.0333333	CDS	rimI	ribosomal-protein-S18-alanine N-acetyltransferase	F25L
NC_000913.3	4636745	T	C	30	0.0333333	CDS	creC	sensory histidine kinase in two-component regulatory system with CreB or PhoB	V17A
NC_000913.3	4641222	T	C	30	0.0333333	CDS	yjtD	putative methyltransferase	L94P
NC_000913.3	75402	A	G	31	0.0322581	CDS	thiB	thiamine/thiamine pyrophosphate/thiamine monophosphate ABC transporter periplasmic binding protein	Y27H
NC_000913.3	78357	T	C	31	0.0322581	CDS	setA	broad specificity sugar efflux system	L246S
NC_000913.3	80200	A	G	31	0.0322581	CDS	leuC	3-isopropylmalate dehydratase large subunit	M222T
NC_000913.3	81435	A	G	31	0.0322581	CDS	leuB	3-isopropylmalate dehydrogenase, NAD(+)-dependent	I175T
NC_000913.3	130356	T	C	31	0.0322581	CDS	yacH	DUF3300 family protein	D302G
NC_000913.3	159856	A	G	31	0.0967742	CDS	gluQ	glutamyl-Q tRNA(Asp) synthetase	L86P
NC_000913.3	159872	A	G	31	0.0322581	CDS	gluQ	glutamyl-Q tRNA(Asp) synthetase	W81R
NC_000913.3	167512	A	G	31	0.0322581	CDS	fhuA	ferrichrome outer membrane transporter	K10R
NC_000913.3	175533	A	G	31	0.0322581	CDS	clcA	H(+)/Cl(-) exchange transporter	M143V
NC_000913.3	268360	A	G	31	0.0322581	CDS	ykfA	CP4-6 prophage; putative GTP-binding protein	W201R
NC_000913.3	315408	A	G	31	0.0322581	CDS	insE1	IS3 transposase A	S40G
NC_000913.3	363226	T	C	31	0.0322581	Intergenic region	-	-	-
NC_000913.3	366690	T	C	31	0.0322581	CDS	lacI	lactose-inducible lac operon transcriptional repressor	D274G
NC_000913.3	392772	A	G	31	0.0322581	CDS	insE1	IS3 transposase A	S44P
NC_000913.3	397048	A	G	31	0.0322581	CDS	sbmA	peptide antibiotic transporter	E137G
NC_000913.3	411299	A	G	31	0.0322581	CDS	araJ	L-arabinose-inducible putative transporter, MFS family	*395Q
NC_000913.3	425005	A	G	31	0.0322581	Intergenic region	-	-	-
NC_000913.3	446449	T	C	31	0.0322581	CDS	yajR	putative transporter	D73G
NC_000913.3	469367	T	C	31	0.0322581	CDS	mdlA	putative multidrug ABC transporter ATPase	L166S
NC_000913.3	476241	A	G	31	0.0322581	CDS	ybaZ	excision repair protein, alkyltransferase-like protein ATL	I44T
NC_000913.3	476242	T	C	31	0.0322581	CDS	ybaZ	excision repair protein, alkyltransferase-like protein ATL	I44V
NC_000913.3	479458	A	G	31	0.0322581	CDS	maa	maltose O-acetyltransferase	V154A
NC_000913.3	521806	T	C	31	0.0322581	CDS	ybbP	putative ABC transporter permease	F464S
NC_000913.3	530113	A	G	31	0.0322581	Intergenic region	-	-	-
NC_000913.3	608683	A	G	31	0.0322581	CDS	insL1	IS186 transposase	M207V
NC_000913.3	633724	T	C	31	0.0322581	CDS	ybdL	methionine aminotransferase, PLP-dependent	Y47H
NC_000913.3	658259	T	C	31	0.0322581	Intergenic region	-	-	-
NC_000913.3	666157	T	C	31	0.0322581	CDS	mrdB	cell wall shape-determining protein	I53V
NC_000913.3	739576	T	C	31	0.0322581	CDS	phr	deoxyribodipyrimidine photolyase, FAD-binding	C24R
NC_000913.3	782371	A	G	31	0.0322581	CDS	nadA	quinolinate synthase, subunit A	K96R
NC_000913.3	792725	A	G	31	0.0322581	CDS	modF	molybdate ABC transporter ATPase	V355A
NC_000913.3	802938	A	G	31	0.0322581	CDS	ybhI	putative DASS family tricarboxylate or dicarboxylate transporter	E351G
NC_000913.3	803084	A	G	31	0.0645161	CDS	ybhI	putative DASS family tricarboxylate or dicarboxylate transporter	N400D
NC_000913.3	868343	T	C	31	0.0322581	CDS	gsiA	glutathione ABC transporter ATPase	L275P
NC_000913.3	915014	A	G	31	0.0645161	Intergenic region	-	-	-
NC_000913.3	920264	A	G	31	0.0322581	CDS	macA	macrolide transporter membrane fusion protein (MFP) component	N344D
NC_000913.3	951226	A	G	31	0.16129	Intergenic region	-	-	-
NC_000913.3	1031939	A	G	31	0.0322581	Intergenic region	-	-	-
NC_000913.3	1061711	A	G	31	0.0322581	CDS	torA	trimethylamine N-oxide (TMAO) reductase I, catalytic subunit	N819S
NC_000913.3	1127869	A	G	31	0.0322581	CDS	murJ	putative lipid II flippase	S11G
NC_000913.3	1233787	T	C	31	0.0322581	CDS	nhaB	sodium:proton antiporter	T311A
NC_000913.3	1312302	A	G	31	0.0322581	Intergenic region	-	-	-
NC_000913.3	1374789	A	G	31	0.0322581	CDS	ycjP	putative sugar ABC transporter permease	N234D
NC_000913.3	1390682	A	G	31	0.0322581	Intergenic region	-	-	-
NC_000913.3	1410375	A	G	31	0.0322581	CDS	dbpA	ATP-dependent RNA helicase, specific for 23S rRNA	N289D
NC_000913.3	1442940	T	C	31	0.0322581	Intergenic region	-	-	-
NC_000913.3	1447096	A	G	31	0.0322581	CDS	feaR	transcriptional activator for tynA and feaB	V63A
NC_000913.3	1468519	A	G	31	0.0322581	CDS	insD1	IS2 transposase TnpB	L103P
NC_000913.3	1468534	T	C	31	0.0322581	CDS	insD1	IS2 transposase TnpB	Q98R
NC_000913.3	1472098	A	G	31	0.0322581	Intergenic region	-	-	-
NC_000913.3	1594374	T	C	31	0.0322581	Intergenic region	-	-	-
NC_000913.3	1628980	T	C	31	0.0322581	CDS	rspR	transcriptional repressor for rspAB	I210T
NC_000913.3	1695410	T	C	31	0.0322581	CDS	uidA	beta-D-glucuronidase	Q221R
NC_000913.3	1708797	A	G	31	0.0322581	CDS	rsxC	SoxR iron-sulfur cluster reduction factor component; putative membrane-associated NADH oxidoreductase of electron transport complex	I627V
NC_000913.3	1708861	T	C	31	0.0322581	CDS	rsxC	SoxR iron-sulfur cluster reduction factor component; putative membrane-associated NADH oxidoreductase of electron transport complex	V648A
NC_000913.3	1714281	A	G	31	0.0322581	Intergenic region	-	-	-
NC_000913.3	1747453	A	G	31	0.0322581	CDS	ydhS	putative oxidoreductase	D108G
NC_000913.3	1762635	T	C	31	0.0322581	CDS	sufB	component of SufBCD Fe-S cluster assembly scaffold	I459V
NC_000913.3	1791467	A	G	31	0.0322581	CDS	ydiV	anti-FlhD4C2 factor, inactive EAL family phosphodiesterase	I185T
NC_000913.3	1793137	A	G	31	0.0322581	CDS	btuD	vitamin B12 ABC transporter ATPase	V141A
NC_000913.3	1807384	A	G	31	0.0322581	Intergenic region	-	-	-
NC_000913.3	1811871	T	C	31	0.0322581	CDS	ydjN	putative transporter	I313T
NC_000913.3	1820028	A	G	31	0.0322581	CDS	chbC	N,N'-diacetylchitobiose-specific enzyme IIC component of PTS	L396P
NC_000913.3	1825099	A	G	31	0.0322581	Intergenic region	-	-	-
NC_000913.3	1875368	A	G	31	0.0322581	CDS	yeaM	putative DNA-binding transcriptional regulator	I70T
NC_000913.3	1895162	T	C	31	0.0322581	CDS	pabB	aminodeoxychorismate synthase, subunit I	S120P
NC_000913.3	1901008	A	G	31	0.0322581	CDS	yoaE	putative membrane protein/conserved protein	L193P
NC_000913.3	1906247	A	G	31	0.0645161	CDS	mntP	putative Mn(2+) efflux pump, mntR-regulated	H187R
NC_000913.3	1921738	A	G	31	0.0322581	Intergenic region	-	-	-
NC_000913.3	1926636	A	G	31	0.0322581	CDS	exoX	exodeoxyribonuclease 10; DNA exonuclease X	T173A
NC_000913.3	1943004	A	G	31	0.0322581	CDS	znuC	zinc ABC transporter ATPase	N115D
NC_000913.3	1996831	A	G	31	0.0322581	CDS	sdiA	quorum-sensing transcriptional activator	M1T
NC_000913.3	2002300	T	C	31	0.0322581	CDS	fliC	flagellar filament structural protein (flagellin)	D436G
NC_000913.3	2002834	A	G	31	0.0322581	CDS	fliC	flagellar filament structural protein (flagellin)	M258T
NC_000913.3	2014462	A	G	31	0.0322581	CDS	fliF	flagellar basal-body MS-ring and collar protein	M412V
NC_000913.3	2035711	A	G	31	0.0322581	Intergenic region	-	-	-
NC_000913.3	2065074	A	G	31	0.0322581	CDS	cobS	cobalamin synthase	L50P
NC_000913.3	2081773	T	C	31	0.0322581	CDS	dacD	D-alanyl-D-alanine carboxypeptidase; penicillin-binding protein 6b	M259V
NC_000913.3	2087618	A	G	31	0.0645161	CDS	yeeY	LysR family putative transcriptional regulator	L214P
NC_000913.3	2160370	A	G	31	0.0322581	CDS	mdtC	multidrug efflux system, subunit C	Q662R
NC_000913.3	2160913	A	G	31	0.0322581	CDS	mdtC	multidrug efflux system, subunit C	Q843R
NC_000913.3	2182381	A	G	31	0.0322581	CDS	yegW	putative DNA-binding transcriptional regulator	V134A
NC_000913.3	2184009	A	G	31	0.0322581	CDS	thiD	hydroxy-methylpyrimidine kinase and hydroxy-phosphomethylpyrimidine kinase	C170R
NC_000913.3	2215869	A	G	31	0.0322581	CDS	yehW	putative ABC transporter permease	I203T
NC_000913.3	2225540	T	C	31	0.0322581	CDS	yohC	Yip1 family inner membrane protein	H31R
NC_000913.3	2233029	T	C	31	0.0322581	CDS	sanA	DUF218 superfamily vancomycin high temperature exclusion protein	L51P
NC_000913.3	2248079	A	G	31	0.0322581	CDS	lysP	lysine transporter	F152L
NC_000913.3	2249621	T	C	31	0.0322581	Intergenic region	-	-	-
NC_000913.3	2273694	A	G	31	0.0322581	CDS	yejA	microcin C ABC transporter periplasmic binding protein	Q444R
NC_000913.3	2275937	T	C	31	0.0322581	CDS	yejE	microcin C ABC transporter permease	V222A
NC_000913.3	2282109	A	G	31	0.0322581	CDS	yejH	putative ATP-dependent DNA or RNA helicase	K493R
NC_000913.3	2369737	A	G	31	0.0322581	CDS	arnA	fused UDP-L-Ara4N formyltransferase/UDP-GlcA C-4'-decarboxylase	N567D
NC_000913.3	2373553	T	C	31	0.0322581	Intergenic region	-	-	-
NC_000913.3	2512865	T	C	31	0.0322581	Intergenic region	-	-	-
NC_000913.3	2544966	A	G	31	0.0322581	CDS	murR	repressor for murPQ, MurNAc 6-P inducible	I215T
NC_000913.3	2553961	T	C	31	0.0322581	CDS	hemF	coproporphyrinogen III oxidase	V246A
NC_000913.3	2599825	A	G	31	0.0322581	Intergenic region	-	-	-
NC_000913.3	2648347	A	G	31	0.0322581	CDS	yfhM	bacterial alpha2-macroglobulin colonization factor ECAM; anti-host protease defense factor; periplasmic inner membrane-anchored lipoprotein	L1314P
NC_000913.3	2684097	A	G	31	0.0322581	Intergenic region	-	-	-
NC_000913.3	2687671	T	C	31	0.0322581	CDS	glrR	response regulator regulating glmY sRNA in two-component system with sensor protein GlrK	E378G
NC_000913.3	2695071	A	G	31	0.0322581	CDS	purL	phosphoribosylformyl-glycineamide synthetase	V158A
NC_000913.3	2698720	A	G	31	0.0322581	Intergenic region	-	-	-
NC_000913.3	2743086	A	G	31	0.0322581	CDS	yfiN	putative membrane-anchored diguanylate cyclase	Q235R
NC_000913.3	2763164	A	G	31	0.0645161	CDS	yfjK	radiation resistance protein; DEAD/H helicase-like protein; CP4-57 putative defective prophage	M126T
NC_000913.3	2822141	A	G	31	0.0322581	CDS	recX	regulatory protein for RecA	*167R
NC_000913.3	2822456	A	G	31	0.0322581	CDS	recX	regulatory protein for RecA	W62R
NC_000913.3	2836261	T	C	31	0.0322581	CDS	hypF	carbamoyl phosphate phosphatase and [NiFe] hydrogenase maturation protein	K389E
NC_000913.3	2878337	A	G	31	0.0322581	Intergenic region	-	-	-
NC_000913.3	2935465	A	G	31	0.0322581	CDS	fucP	L-fucose transporter	I411V
NC_000913.3	2969882	T	C	31	0.0322581	CDS	mutH	methyl-directed mismatch repair protein	L74P
NC_000913.3	2975398	A	G	31	0.0322581	CDS	aas	fused 2-acylglycerophospho-ethanolamine acyl transferase/acyl-acyl carrier protein synthetase	L206P
NC_000913.3	3056641	A	G	31	0.0322581	CDS	fau	5-formyltetrahydrofolate cyclo-ligase family protein	Y134C
NC_000913.3	3171094	A	G	31	0.0645161	CDS	qseC	quorum sensing sensory histidine kinase in two-component regulatory system with QseB	E204G
NC_000913.3	3181905	T	C	31	0.0322581	CDS	ygiD	4,5- DOPA-extradiol-dioxygenase	H168R
NC_000913.3	3193765	A	G	31	0.0322581	CDS	yqiK	PHB family membrane protein, function unknown	E301G
NC_000913.3	3220079	T	C	31	0.0322581	CDS	patA	putrescine:2-oxoglutaric acid aminotransferase, PLP-dependent	F196L
NC_000913.3	3234587	A	G	31	0.0645161	Intergenic region	-	-	-
NC_000913.3	3240248	T	C	31	0.0322581	CDS	sstT	sodium:serine/threonine symporter	F102S
NC_000913.3	3292690	A	G	31	0.0322581	CDS	rsmI	16S rRNA C1402 2'-O-ribose methyltransferase, SAM-dependent	W216R
NC_000913.3	3292800	A	G	31	0.0322581	CDS	rsmI	16S rRNA C1402 2'-O-ribose methyltransferase, SAM-dependent	L179P
NC_000913.3	3393246	A	G	31	0.0322581	CDS	yhdP	DUF3971-AsmA2 domains protein	W1005R
NC_000913.3	3470109	A	G	31	0.0322581	Intergenic region	-	-	-
NC_000913.3	3503315	A	G	31	0.0322581	CDS	frlD	fructoselysine 6-kinase	D50G
NC_000913.3	3527010	A	G	31	0.0322581	CDS	yrfF	putative RcsCDB-response attenuator, inner membrane protein	Q181R
NC_000913.3	3612364	A	G	31	0.0322581	CDS	yhhT	UPF0118 family putative transporter	H167R
NC_000913.3	3668528	T	C	31	0.0322581	CDS	yhjA	putative cytochrome C peroxidase	R221G
NC_000913.3	3672775	T	C	31	0.0322581	CDS	yhjC	LysR family putative transcriptional regulator	I121T
NC_000913.3	3688344	A	G	31	0.0322581	CDS	bcsC	cellulose synthase subunit	L277S
NC_000913.3	3704820	A	G	31	0.0322581	CDS	dppB	dipeptide/heme ABC transporter permease	V324A
NC_000913.3	3705322	A	G	31	0.0322581	CDS	dppB	dipeptide/heme ABC transporter permease	S157P
NC_000913.3	3787892	T	C	31	0.0322581	CDS	envC	activator of AmiB,C murein hydrolases, septal ring factor	L352P
NC_000913.3	3817577	T	C	31	0.0322581	Intergenic region	-	-	-
NC_000913.3	3877359	A	G	31	0.0322581	CDS	yidB	DUF937 family protein	L36P
NC_000913.3	3911288	A	G	31	0.0322581	CDS	pstS	phosphate ABC transporter periplasmic binding protein	S80P
NC_000913.3	3923021	T	C	31	0.0322581	Intergenic region	-	-	-
NC_000913.3	3948885	T	C	31	0.0322581	CDS	yifB	magnesium chelatase family protein and putative transcriptional regulator	E362G
NC_000913.3	3955931	A	G	31	0.0322581	CDS	ilvA	l-threonine dehydratase, biosynthetic; also known as threonine deaminase	K201E
NC_000913.3	4008789	A	G	31	0.0322581	CDS	rhtB	homoserine, homoserine lactone and S-methyl-methionine efflux pump	W91R
NC_000913.3	4051038	A	G	31	0.0322581	ncRNA	csrC	-	-
NC_000913.3	4124500	T	C	31	0.0322581	Intergenic region	-	-	-
NC_000913.3	4125745	A	G	31	0.0645161	CDS	priA	Primosome factor n' (replication factor Y)	S356P
NC_000913.3	4132285	T	C	31	0.0322581	Intergenic region	-	-	-
NC_000913.3	4153396	T	C	31	0.0322581	Intergenic region	-	-	-
NC_000913.3	4189743	A	G	31	0.0322581	Intergenic region	-	-	-
NC_000913.3	4191868	T	C	31	0.0322581	CDS	thiH	tyrosine lyase, involved in thiamine-thiazole moiety synthesis	M1V
NC_000913.3	4232168	T	C	31	0.0322581	CDS	lysC	lysine-sensitive aspartokinase 3	T356A
NC_000913.3	4261865	A	G	31	0.0322581	CDS	dusA	tRNA-dihydrouridine synthase A	H66R
NC_000913.3	4344911	T	C	31	0.0322581	Intergenic region	-	-	-
NC_000913.3	4421784	T	C	31	0.0322581	CDS	ulaC	L-ascorbate-specific enzyme IIA component of PTS	V26A
NC_000913.3	4431757	A	G	31	0.0322581	CDS	ytfE	iron-sulfur cluster repair protein RIC	I76T
NC_000913.3	4434558	A	G	31	0.0322581	Intergenic region	-	-	-
NC_000913.3	4449954	A	G	31	0.0322581	Intergenic region	-	-	-
NC_000913.3	19685	T	C	32	0.03125	Intergenic region	-	-	-
NC_000913.3	59429	A	G	32	0.03125	Intergenic region	-	-	-
NC_000913.3	76245	A	G	32	0.03125	CDS	sgrR	transcriptional DNA-binding transcriptional activator of sgrS sRNA	V352A
NC_000913.3	114485	T	C	32	0.03125	CDS	guaC	GMP reductase	*348Q
NC_000913.3	136565	A	G	32	0.09375	Intergenic region	-	-	-
NC_000913.3	241547	A	G	32	0.03125	CDS	fadE	acyl coenzyme A dehydrogenase	L586P
NC_000913.3	324457	A	G	32	0.03125	Intergenic region	-	-	-
NC_000913.3	325515	T	C	32	0.03125	Intergenic region	-	-	-
NC_000913.3	335749	A	G	32	0.03125	CDS	yahD	ankyrin repeat protein	Q157R
NC_000913.3	341744	A	G	32	0.03125	CDS	yahJ	putative metallo-dependent hydrolase domain deaminase	Q207R
NC_000913.3	362965	A	G	32	0.03125	CDS	lacY	lactose permease	L72P
NC_000913.3	367219	T	C	32	0.03125	CDS	lacI	lactose-inducible lac operon transcriptional repressor	M98V
NC_000913.3	393019	A	G	32	0.03125	Intergenic region	-	-	-
NC_000913.3	393025	A	G	32	0.03125	Intergenic region	-	-	-
NC_000913.3	393236	T	C	32	0.03125	Intergenic region	-	-	-
NC_000913.3	396496	A	G	32	0.03125	Intergenic region	-	-	-
NC_000913.3	407176	T	C	32	0.09375	Intergenic region	-	-	-
NC_000913.3	412647	A	G	32	0.03125	CDS	sbcC	exonuclease, dsDNA, ATP-dependent	L1036P
NC_000913.3	432085	T	C	32	0.03125	Intergenic region	-	-	-
NC_000913.3	452923	T	C	32	0.03125	CDS	ampG	muropeptide transporter	E208G
NC_000913.3	477405	T	C	32	0.03125	CDS	ylaB	putative membrane-anchored cyclic-di-GMP phosphodiesterase	S405G
NC_000913.3	479422	A	G	32	0.03125	CDS	maa	maltose O-acetyltransferase	V166A
NC_000913.3	487635	A	G	32	0.03125	CDS	mscK	mechanosensitive channel protein, intermediate conductance, K+ regulated	N367S
NC_000913.3	488006	A	G	32	0.03125	CDS	mscK	mechanosensitive channel protein, intermediate conductance, K+ regulated	K491E
NC_000913.3	488055	T	C	32	0.03125	CDS	mscK	mechanosensitive channel protein, intermediate conductance, K+ regulated	F507S
NC_000913.3	488873	A	G	32	0.03125	CDS	mscK	mechanosensitive channel protein, intermediate conductance, K+ regulated	T780A
NC_000913.3	530200	T	C	32	0.03125	CDS	mnmH	tRNA 2-selenouridine synthase, selenophosphate-dependent	K343E
NC_000913.3	567107	A	G	32	0.03125	CDS	insE1	IS3 transposase A	K89R
NC_000913.3	574601	A	G	32	0.03125	Intergenic region	-	-	-
NC_000913.3	602169	A	G	32	0.03125	CDS	pheP	phenylalanine transporter	M71V
NC_000913.3	654123	A	G	32	0.03125	CDS	citB	response regulator in two-component regulatory system with CitA	S88G
NC_000913.3	708929	A	G	32	0.03125	CDS	chiP	chitoporin, uptake of chitosugars	K199R
NC_000913.3	782545	T	C	32	0.03125	CDS	nadA	quinolinate synthase, subunit A	V154A
NC_000913.3	794984	A	G	32	0.03125	Intergenic region	-	-	-
NC_000913.3	816131	T	C	32	0.03125	CDS	ybhK	putative CofD superfamily transferase	T173A
NC_000913.3	816374	A	G	32	0.03125	CDS	ybhK	putative CofD superfamily transferase	S92P
NC_000913.3	849256	A	G	32	0.03125	CDS	rhtA	threonine and homoserine efflux system	L281P
NC_000913.3	853813	A	G	32	0.03125	CDS	ybiR	putative transporter	K56R
NC_000913.3	868145	A	G	32	0.03125	CDS	gsiA	glutathione ABC transporter ATPase	Q209R
NC_000913.3	911708	A	G	32	0.03125	CDS	hcr	HCP oxidoreductase, NADH-dependent	V148A
NC_000913.3	912977	A	G	32	0.03125	CDS	hcp	hybrid-cluster [4Fe-2S-2O] subunit of anaerobic terminal reductases	Y280H
NC_000913.3	922028	T	C	32	0.03125	CDS	macB	macrolide ABC transporter peremase/ATPase	V561A
NC_000913.3	940835	A	G	32	0.0625	Intergenic region	-	-	-
NC_000913.3	1012077	A	G	32	0.03125	CDS	pqiA	paraquat-inducible, SoxRS-regulated inner membrane protein	E26G
NC_000913.3	1023570	A	G	32	0.03125	CDS	yccS	putative transporter, FUSC superfamily inner membrane protein	L105P
NC_000913.3	1040518	A	G	32	0.03125	CDS	cbdX	putative cytochrome bd-II oxidase subunit	D25G
NC_000913.3	1115163	A	G	32	0.03125	CDS	mdtG	putative drug efflux system protein	F110L
NC_000913.3	1127876	T	C	32	0.03125	CDS	murJ	putative lipid II flippase	M13T
NC_000913.3	1139143	A	G	32	0.03125	CDS	flgK	flagellar hook-filament junction protein 1	T256A
NC_000913.3	1139185	A	G	32	0.03125	CDS	flgK	flagellar hook-filament junction protein 1	I270V
NC_000913.3	1139359	T	C	32	0.03125	CDS	flgK	flagellar hook-filament junction protein 1	F328L
NC_000913.3	1154692	A	G	32	0.03125	CDS	yceG	septation protein, ampicillin sensitivity	E194G
NC_000913.3	1201490	A	G	32	0.09375	Intergenic region	-	-	-
NC_000913.3	1252303	A	G	32	0.03125	CDS	dhaR	dhaKLM operon transcription activator	E413G
NC_000913.3	1263617	T	C	32	0.03125	Intergenic region	-	-	-
NC_000913.3	1270660	A	G	32	0.03125	Intergenic region	-	-	-
NC_000913.3	1298465	A	G	32	0.03125	Intergenic region	-	-	-
NC_000913.3	1310196	A	G	32	0.03125	CDS	kch	voltage-gated potassium channel	L25P
NC_000913.3	1317649	T	C	32	0.03125	CDS	trpB	tryptophan synthase, beta subunit	E256G
NC_000913.3	1317652	A	G	32	0.03125	CDS	trpB	tryptophan synthase, beta subunit	V255A
NC_000913.3	1345248	T	C	32	0.03125	CDS	gmr	cyclic-di-GMP phosphodiesterase; csgD regulator; modulator of RNase II stability	I499V
NC_000913.3	1372996	A	G	32	0.03125	CDS	ycjN	putative ABC sugar transporter periplasmic binding protein	E363G
NC_000913.3	1443601	A	G	32	0.03125	CDS	ydbH	putative membrane-anchored protein, function unknown	E184G
NC_000913.3	1470147	A	G	32	0.0625	CDS	insI1	IS30 transposase	R264G
NC_000913.3	1506176	A	G	32	0.03125	CDS	ydcN	putative DNA-binding transcriptional regulator	E2G
NC_000913.3	1509788	A	G	32	0.03125	CDS	hicB	antitoxin for the HicAB toxin-antitoxin system	Q94R
NC_000913.3	1539392	T	C	32	0.03125	CDS	narZ	nitrate reductase 2 (NRZ), alpha subunit	T1067A
NC_000913.3	1601614	T	C	32	0.03125	CDS	lsrA	autoinducer 2 import ATP-binding protein	L42P
NC_000913.3	1706880	T	C	32	0.03125	CDS	rsxB	SoxR iron-sulfur cluster reduction factor component; putative iron-sulfur protein	L178P
NC_000913.3	1721448	A	G	32	0.03125	CDS	ydhJ	putative membrane fusion protein (MFP) of YdhJK efflux pump	D62G
NC_000913.3	1726591	T	C	32	0.03125	CDS	nemR	transcriptional repressor for the nemRA-gloA operon, quinone-, glyoxal-, and HOCl-activated	V190A
NC_000913.3	1729969	A	G	32	0.03125	CDS	lhr	putative ATP-dependent helicase	T295A
NC_000913.3	1747018	A	G	32	0.03125	Intergenic region	-	-	-
NC_000913.3	1762230	T	C	32	0.03125	CDS	sufC	SufBCD Fe-S cluster assembly scaffold protein, ATP-binding protein	N95D
NC_000913.3	1767502	A	G	32	0.03125	CDS	ydiJ	putative FAD-linked oxidoreductase	V395A
NC_000913.3	1816744	A	G	32	0.03125	CDS	chbG	chito-oligosaccharide deacetylase	F131S
NC_000913.3	1820064	A	G	32	0.03125	CDS	chbC	N,N'-diacetylchitobiose-specific enzyme IIC component of PTS	V384A
NC_000913.3	1880885	A	G	32	0.03125	Intergenic region	-	-	-
NC_000913.3	1887336	A	G	32	0.03125	CDS	rnd	ribonuclease D	L219P
NC_000913.3	1900993	A	G	32	0.03125	CDS	yoaE	putative membrane protein/conserved protein	L198P
NC_000913.3	1908211	A	G	32	0.03125	Intergenic region	-	-	-
NC_000913.3	1916154	T	C	32	0.03125	Intergenic region	-	-	-
NC_000913.3	1918060	T	C	32	0.03125	CDS	yebT	MCE domain protein	I184T
NC_000913.3	2049327	T	C	32	0.03125	CDS	yeeJ	putative adhesin	S1464P
NC_000913.3	2056551	A	G	32	0.03125	Intergenic region	-	-	-
NC_000913.3	2064946	A	G	32	0.03125	CDS	cobS	cobalamin synthase	S93P
NC_000913.3	2065349	A	G	32	0.03125	CDS	cobU	cobinamide kinase and cobinamide phosphate guanylyltransferase	M139T
NC_000913.3	2065822	A	G	32	0.03125	Intergenic region	-	-	-
NC_000913.3	2098300	A	G	32	0.03125	CDS	wzzB	regulator of length of O-antigen component of lipopolysaccharide chains	M1T
NC_000913.3	2273819	T	C	32	0.03125	CDS	yejA	microcin C ABC transporter periplasmic binding protein	W486R
NC_000913.3	2277176	A	G	32	0.03125	CDS	yejF	microcin C ABC transporter ATPase	K293E
NC_000913.3	2277744	T	C	32	0.03125	CDS	yejF	microcin C ABC transporter ATPase	I482T
NC_000913.3	2279295	A	G	32	0.03125	CDS	bcr	bicyclomycin/cysteine/sulfonamide efflux transporter	W156R
NC_000913.3	2280743	A	G	32	0.03125	CDS	yejH	putative ATP-dependent DNA or RNA helicase	S38G
NC_000913.3	2286639	T	C	32	0.03125	Intergenic region	-	-	-
NC_000913.3	2296844	A	G	32	0.03125	CDS	ccmB	heme export ABC transporter permease	S61P
NC_000913.3	2319306	T	C	32	0.03125	CDS	rcsC	hybrid sensory kinase in two-component regulatory system with RcsB and YojN	S191G
NC_000913.3	2430791	A	G	32	0.09375	Intergenic region	-	-	-
NC_000913.3	2430792	T	C	32	0.03125	Intergenic region	-	-	-
NC_000913.3	2443565	T	C	32	0.03125	CDS	mnmC	fused 5-methylaminomethyl-2-thiouridine-forming enzyme methyltransferase and FAD-dependent demodification enzyme	V601A
NC_000913.3	2518063	A	G	32	0.03125	tRNA	alaX	-	-
NC_000913.3	2536420	T	C	32	0.03125	CDS	pdxK	pyridoxal-pyridoxamine kinase/hydroxymethylpyrimidine kinase	D273G
NC_000913.3	2582905	A	G	32	0.03125	CDS	nudK	GDP-mannose pyrophosphatase	*192R
NC_000913.3	2590223	A	G	32	0.03125	CDS	acrD	aminoglycoside/multidrug efflux system	I877V
NC_000913.3	2595769	A	G	32	0.03125	CDS	tmcA	elongator methionine tRNA (ac4C34) acetyltransferase	W31R
NC_000913.3	2687845	T	C	32	0.03125	CDS	glrR	response regulator regulating glmY sRNA in two-component system with sensor protein GlrK	H320R
NC_000913.3	2712074	A	G	32	0.03125	CDS	trmN	tRNA1(Val) (adenine(37)-N6)-methyltransferase	S231P
NC_000913.3	2739540	A	G	32	0.0625	CDS	tyrA	fused chorismate mutase T/prephenate dehydrogenase	V177A
NC_000913.3	2798000	A	G	32	0.03125	CDS	ygaP	DUF2892 family inner membrane rhodanese	M161V
NC_000913.3	2835489	T	C	32	0.03125	CDS	hypF	carbamoyl phosphate phosphatase and [NiFe] hydrogenase maturation protein	D646G
NC_000913.3	2854536	A	G	32	0.03125	CDS	fhlA	formate hydrogenlyase transcriptional activator	K67E
NC_000913.3	2878342	A	G	32	0.03125	Intergenic region	-	-	-
NC_000913.3	2904749	A	G	32	0.03125	CDS	queE	7-carboxy-7-deazaguanine synthase; queosine biosynthesis	*224R
NC_000913.3	2941456	A	G	32	0.0625	CDS	ygdD	UPF0382 family inner membrane protein	V59A
NC_000913.3	2950445	A	G	32	0.03125	CDS	argA	amino acid N-acetyltransferase and inactive acetylglutamate kinase	T402A
NC_000913.3	2950804	A	G	32	0.03125	CDS	recD	exonuclease V (RecBCD complex), alpha chain	L553S
NC_000913.3	2996991	A	G	32	0.03125	CDS	insD1	IS2 transposase TnpB	M96T
NC_000913.3	3041092	T	C	32	0.03125	Intergenic region	-	-	-
NC_000913.3	3056710	T	C	32	0.03125	CDS	fau	5-formyltetrahydrofolate cyclo-ligase family protein	L157S
NC_000913.3	3193336	A	G	32	0.03125	CDS	yqiK	PHB family membrane protein, function unknown	E158G
NC_000913.3	3223263	A	G	32	0.03125	CDS	ebgA	evolved beta-D-galactosidase, alpha subunit	I211V
NC_000913.3	3233520	A	G	32	0.03125	CDS	fadH	2,4-dienoyl-CoA reductase, NADH and FMN-linked	D619G
NC_000913.3	3271109	T	C	32	0.03125	CDS	garK	glycerate kinase I	E221G
NC_000913.3	3271190	A	G	32	0.0625	CDS	garK	glycerate kinase I	V194A
NC_000913.3	3271533	A	G	32	0.03125	CDS	garK	glycerate kinase I	S80P
NC_000913.3	3271575	T	C	32	0.03125	CDS	garK	glycerate kinase I	T66A
NC_000913.3	3297879	A	G	32	0.03125	CDS	yraQ	putative inner membrane permease	L87P
NC_000913.3	3402875	A	G	32	0.03125	CDS	csrD	targeting factor for csrBC sRNA degradation	L153P
NC_000913.3	3501889	T	C	32	0.03125	CDS	frlB	fructoselysine-6-P-deglycase	W208R
NC_000913.3	3524399	A	G	32	0.03125	CDS	mrcA	penicillin-binding protein 1a, murein transglycosylase and transpeptidase	Q510R
NC_000913.3	3575432	T	C	32	0.03125	CDS	yhgN	UPF0056 family inner membrane protein	L121P
NC_000913.3	3579687	A	G	32	0.03125	Intergenic region	-	-	-
NC_000913.3	3588507	T	C	32	0.03125	CDS	ugpC	sn-glycerol-3-phosphate ABC transporter ATPase	K225R
NC_000913.3	3618989	A	G	32	0.03125	CDS	nikR	transcriptional repressor, Ni-binding	*134W
NC_000913.3	3652079	T	C	32	0.03125	Intergenic region	-	-	-
NC_000913.3	3668062	A	G	32	0.03125	CDS	yhjA	putative cytochrome C peroxidase	F376S
NC_000913.3	3686878	A	G	32	0.03125	CDS	bcsC	cellulose synthase subunit	W766R
NC_000913.3	3704253	A	G	32	0.03125	CDS	dppC	dipeptide/heme ABC transporter permease	F170S
NC_000913.3	3728374	A	G	32	0.03125	CDS	xylB	xylulokinase	L333P
NC_000913.3	3729753	A	G	32	0.03125	CDS	xylA	D-xylose isomerase	F338S
NC_000913.3	3732522	A	G	32	0.03125	CDS	xylG	D-xylose ABC transporter dual domain ATPase	I108V
NC_000913.3	3767308	A	G	32	0.03125	Intergenic region	-	-	-
NC_000913.3	3799092	A	G	32	0.03125	CDS	waaU	lipopolysaccharide core biosynthesis	L74P
NC_000913.3	3799532	A	G	32	0.03125	CDS	waaZ	lipopolysaccharide KdoIII transferase; lipopolysaccharide core biosynthesis protein	L222S
NC_000913.3	3810452	A	G	32	0.03125	CDS	mutM	formamidopyrimidine/5-formyluracil/ 5-hydroxymethyluracil DNA glycosylase	L234S
NC_000913.3	3830265	T	C	32	0.03125	CDS	xanP	xanthine permease	S441P
NC_000913.3	3910136	A	G	32	0.03125	CDS	pstC	phosphate ABC transporter permease	I88T
NC_000913.3	4004034	A	G	32	0.03125	CDS	rarD	putative chloramphenical resistance permease	F49L
NC_000913.3	4006960	A	G	32	0.03125	CDS	recQ	ATP-dependent DNA helicase	H366R
NC_000913.3	4007115	A	G	32	0.03125	CDS	recQ	ATP-dependent DNA helicase	I418V
NC_000913.3	4027808	A	G	32	0.0625	CDS	fadA	3-ketoacyl-CoA thiolase (thiolase I)	L322P
NC_000913.3	4061847	A	G	32	0.03125	CDS	yihM	putative sugar phosphate isomerase	D228G
NC_000913.3	4111766	A	G	32	0.03125	CDS	yiiQ	DUF1454 family putative periplasmic protein	L150P
NC_000913.3	4126026	A	G	32	0.03125	CDS	priA	Primosome factor n' (replication factor Y)	I262T
NC_000913.3	4129183	T	C	32	0.03125	CDS	metB	cystathionine gamma-synthase, PLP-dependent	V171A
NC_000913.3	4157513	A	G	32	0.03125	CDS	argH	argininosuccinate lyase	T222A
NC_000913.3	4189695	A	G	32	0.03125	Intergenic region	-	-	-
NC_000913.3	4195984	T	C	32	0.03125	CDS	thiC	phosphomethylpyrimidine synthase	H39R
NC_000913.3	4232329	A	G	32	0.03125	CDS	lysC	lysine-sensitive aspartokinase 3	L302P
NC_000913.3	4281634	A	G	32	0.03125	Intergenic region	-	-	-
NC_000913.3	4354793	A	G	32	0.03125	Intergenic region	-	-	-
NC_000913.3	4368937	A	G	32	0.03125	CDS	fxsA	suppressor of F exclusion of phage T7	T92A
NC_000913.3	4417852	A	G	32	0.03125	CDS	ulaR	transcriptional repressor for the L-ascorbate utilization divergent operon	L201P
NC_000913.3	4422316	T	C	32	0.03125	CDS	ulaD	3-keto-L-gulonate 6-phosphate decarboxylase	V44A
NC_000913.3	4422645	A	G	32	0.03125	CDS	ulaD	3-keto-L-gulonate 6-phosphate decarboxylase	T154A
NC_000913.3	4434585	A	G	32	0.0625	Intergenic region	-	-	-
NC_000913.3	4440951	A	G	32	0.03125	CDS	ytfL	UPF0053 family inner membrane protein	S89P
NC_000913.3	4489741	A	G	32	0.03125	CDS	yjgR	DUF853 family protein with NTPase fold	V108A
NC_000913.3	4522539	A	G	32	0.03125	CDS	yjhG	putative dehydratase	L519P
NC_000913.3	4563572	A	G	32	0.03125	CDS	yjiK	SdiA-regulated family putative membrane-anchored protein; putative phytase-like esterase	I11T
NC_000913.3	4569904	T	C	32	0.03125	Intergenic region	-	-	-
NC_000913.3	4570110	A	G	32	0.03125	Intergenic region	-	-	-
NC_000913.3	4598448	T	C	32	0.03125	CDS	opgB	OPG periplasmic biosynthetic phosphoglycerol transferases I (membrane-bound) and II (soluble)	T332A
NC_000913.3	4598543	T	C	32	0.03125	CDS	opgB	OPG periplasmic biosynthetic phosphoglycerol transferases I (membrane-bound) and II (soluble)	D300G
NC_000913.3	15941	T	C	33	0.030303	CDS	insL1	IS186 transposase	I166T
NC_000913.3	77220	T	C	33	0.030303	CDS	sgrR	transcriptional DNA-binding transcriptional activator of sgrS sRNA	N27S
NC_000913.3	78426	T	C	33	0.030303	CDS	setA	broad specificity sugar efflux system	I269T
NC_000913.3	120729	T	C	33	0.030303	CDS	aroP	aromatic amino acid transporter	I275V
NC_000913.3	163950	A	G	33	0.030303	CDS	hrpB	putative ATP-dependent helicase	I616V
NC_000913.3	256395	A	G	33	0.030303	CDS	gpt	xanthine phosphoribosyltransferase; xanthine-guanine phosphoribosyltransferase	D140G
NC_000913.3	292243	T	C	33	0.030303	Intergenic region	-	-	-
NC_000913.3	362983	A	G	33	0.030303	CDS	lacY	lactose permease	L66P
NC_000913.3	381358	A	G	33	0.030303	CDS	insC1	IS2 repressor TnpA	D3G
NC_000913.3	392979	T	C	33	0.030303	Intergenic region	-	-	-
NC_000913.3	417394	A	G	33	0.030303	CDS	phoB	response regulator in two-component regulatory system with PhoR	R85G
NC_000913.3	471645	A	G	33	0.030303	CDS	mdlB	putative multidrug ABC transporter ATPase	Q337R
NC_000913.3	479447	A	G	33	0.030303	CDS	maa	maltose O-acetyltransferase	S158P
NC_000913.3	489198	T	C	33	0.030303	CDS	mscK	mechanosensitive channel protein, intermediate conductance, K+ regulated	I888T
NC_000913.3	516501	A	G	33	0.030303	CDS	fetA	iron export ABC transporter ATPase; peroxide resistance protein	T195A
NC_000913.3	542449	A	G	33	0.030303	CDS	glxK	glycerate kinase II	I188V
NC_000913.3	552326	A	G	33	0.030303	CDS	purK	N5-carboxyaminoimidazole ribonucleotide synthase	L90P
NC_000913.3	567106	A	G	33	0.030303	CDS	insE1	IS3 transposase A	K89E
NC_000913.3	638628	T	C	33	0.030303	Intergenic region	-	-	-
NC_000913.3	724042	A	G	33	0.030303	CDS	kdpD	fused sensory histidine kinase in two-component regulatory system with KdpE: signal sensing protein	W125R
NC_000913.3	765655	A	G	33	0.030303	CDS	mngR	transcriptional repressor for the mannosyl-D-glycerate catabolic operon	V74A
NC_000913.3	784262	T	C	33	0.030303	CDS	zitB	zinc efflux system	I188V
NC_000913.3	792854	T	C	33	0.030303	CDS	modF	molybdate ABC transporter ATPase	Q312R
NC_000913.3	819779	T	C	33	0.030303	Intergenic region	-	-	-
NC_000913.3	882958	A	G	33	0.030303	CDS	ybjG	undecaprenyl pyrophosphate phosphatase	V144A
NC_000913.3	911189	A	G	33	0.030303	CDS	hcr	HCP oxidoreductase, NADH-dependent	L321P
NC_000913.3	1028862	A	G	33	0.030303	CDS	rlmI	23S rRNA m(5)C1962 methyltransferase, SAM-dependent	F370L
NC_000913.3	1052518	A	G	33	0.030303	CDS	yccM	putative 4Fe-4S membrane protein	M282T
NC_000913.3	1129405	A	G	33	0.030303	Intergenic region	-	-	-
NC_000913.3	1272367	A	G	33	0.030303	Intergenic region	-	-	-
NC_000913.3	1299099	T	C	33	0.030303	CDS	ychE	UPF0056 family inner membrane protein	F168L
NC_000913.3	1319259	A	G	33	0.030303	CDS	trpC	indole-3-glycerolphosphate synthetase and N-(5-phosphoribosyl)anthranilate isomerase	L177S
NC_000913.3	1384154	A	G	33	0.030303	CDS	ycjX	DUF463 family protein, puatative P-loop NTPase	N13S
NC_000913.3	1384313	T	C	33	0.030303	CDS	ycjX	DUF463 family protein, puatative P-loop NTPase	V66A
NC_000913.3	1390709	A	G	33	0.030303	Intergenic region	-	-	-
NC_000913.3	1441742	A	G	33	0.030303	CDS	hslJ	heat-inducible lipoprotein involved in novobiocin resistance	M1T
NC_000913.3	1444426	A	G	33	0.030303	CDS	ydbH	putative membrane-anchored protein, function unknown	H459R
NC_000913.3	1444444	T	C	33	0.030303	CDS	ydbH	putative membrane-anchored protein, function unknown	L465P
NC_000913.3	1462042	T	C	33	0.030303	CDS	paaJ	3-oxoadipyl-CoA/3-oxo-5,6-dehydrosuberyl-CoA thiolase	C384R
NC_000913.3	1470274	T	C	33	0.030303	CDS	insI1	IS30 transposase	V306A
NC_000913.3	1505963	T	C	33	0.0606061	CDS	ydcO	BenE family inner membrane putative transporter	T40A
NC_000913.3	1506353	T	C	33	0.030303	CDS	ydcN	putative DNA-binding transcriptional regulator	V61A
NC_000913.3	1513138	A	G	33	0.030303	CDS	ydcT	putative ABC transporter ATPase	K108E
NC_000913.3	1552402	T	C	33	0.030303	CDS	yddM	putative DNA-binding transcriptional regulator	Q94R
NC_000913.3	1600097	A	G	33	0.030303	CDS	lsrK	autoinducer-2 (AI-2) kinase	V38A
NC_000913.3	1600216	A	G	33	0.030303	Intergenic region	-	-	-
NC_000913.3	1613533	A	G	33	0.030303	CDS	sad	succinate semialdehyde dehydrogenase, NAD(P)+-dependent	F391L
NC_000913.3	1674718	T	C	33	0.030303	CDS	tqsA	pheromone AI-2 transporter	L269P
NC_000913.3	1695087	A	G	33	0.030303	CDS	uidA	beta-D-glucuronidase	S329P
NC_000913.3	1705881	A	G	33	0.030303	CDS	rsxA	SoxR iron-sulfur cluster reduction factor component; inner membrane protein of electron transport complex	M39V
NC_000913.3	1718017	T	C	33	0.030303	Intergenic region	-	-	-
NC_000913.3	1729514	T	C	33	0.030303	CDS	lhr	putative ATP-dependent helicase	L143P
NC_000913.3	1747408	A	G	33	0.030303	CDS	ydhS	putative oxidoreductase	D93G
NC_000913.3	1761878	T	C	33	0.030303	CDS	sufC	SufBCD Fe-S cluster assembly scaffold protein, ATP-binding protein	K212R
NC_000913.3	1769048	A	G	33	0.030303	Intergenic region	-	-	-
NC_000913.3	1811240	A	G	33	0.030303	CDS	ydjN	putative transporter	K103E
NC_000913.3	1840952	A	G	33	0.030303	CDS	ynjF	CDP-alcohol phosphatidyltransferase family inner membrane protein	L151P
NC_000913.3	1891543	A	G	33	0.030303	CDS	yoaA	putative ATP-dependent helicase, DinG family	F565L
NC_000913.3	1891731	T	C	33	0.030303	CDS	yoaA	putative ATP-dependent helicase, DinG family	Q502R
NC_000913.3	1952005	A	G	33	0.030303	CDS	yecE	UPF0759 family protein	D204G
NC_000913.3	2014124	A	G	33	0.030303	CDS	fliF	flagellar basal-body MS-ring and collar protein	E299G
NC_000913.3	2027617	A	G	33	0.030303	CDS	yedQ	putative membrane-anchored diguanylate cyclase	V134A
NC_000913.3	2031149	T	C	33	0.030303	CDS	dcm	DNA cytosine methyltransferase	D390G
NC_000913.3	2031605	A	G	33	0.030303	CDS	dcm	DNA cytosine methyltransferase	F238S
NC_000913.3	2038450	A	G	33	0.030303	CDS	yedW	response regulator family protein	L125S
NC_000913.3	2049934	T	C	33	0.030303	CDS	yeeJ	putative adhesin	L1666P
NC_000913.3	2054415	T	C	33	0.030303	CDS	shiA	shikimate transporter	L258P
NC_000913.3	2139336	A	G	33	0.030303	CDS	yegH	inner membrane protein	M479V
NC_000913.3	2155408	T	C	33	0.030303	CDS	mdtB	multidrug efflux system, subunit B	V49A
NC_000913.3	2156122	A	G	33	0.030303	CDS	mdtB	multidrug efflux system, subunit B	E287G
NC_000913.3	2160282	A	G	33	0.030303	CDS	mdtC	multidrug efflux system, subunit C	K633E
NC_000913.3	2177227	T	C	33	0.0606061	Intergenic region	-	-	-
NC_000913.3	2180101	A	G	33	0.030303	CDS	yegU	ADP-ribosylglycohydrolase family protein	T3A
NC_000913.3	2214653	A	G	33	0.030303	Intergenic region	-	-	-
NC_000913.3	2224098	A	G	33	0.030303	CDS	pbpG	D-alanyl-D-alanine endopeptidase	M258T
NC_000913.3	2225480	A	G	33	0.030303	CDS	yohC	Yip1 family inner membrane protein	I51T
NC_000913.3	2271498	T	C	33	0.030303	CDS	rtn	resistance protein for phages lambda and N4, putative membrane-anchored cyclic-di-GMP phosphodiesterase	M258T
NC_000913.3	2277746	A	G	33	0.030303	CDS	yejF	microcin C ABC transporter ATPase	S483G
NC_000913.3	2281412	A	G	33	0.030303	CDS	yejH	putative ATP-dependent DNA or RNA helicase	T261A
NC_000913.3	2286543	A	G	33	0.030303	Intergenic region	-	-	-
NC_000913.3	2292451	T	C	33	0.030303	CDS	dsbE	periplasmic thioredoxin of cytochrome c-type biogenesis	I172V
NC_000913.3	2420715	A	G	33	0.030303	CDS	yfcG	GSH-dependent disulfide bond oxidoreductase	D32G
NC_000913.3	2442854	T	C	33	0.030303	CDS	mnmC	fused 5-methylaminomethyl-2-thiouridine-forming enzyme methyltransferase and FAD-dependent demodification enzyme	I364T
NC_000913.3	2445328	A	G	33	0.030303	CDS	yfcA	TauE/TSUP family inner membrane protein	V78A
NC_000913.3	2470494	A	G	33	0.030303	Intergenic region	-	-	-
NC_000913.3	2498341	T	C	33	0.030303	Intergenic region	-	-	-
NC_000913.3	2555845	A	G	33	0.030303	CDS	eutL	putative ethanol utilization carboxysome structural protein	S186P
NC_000913.3	2618868	A	G	33	0.030303	Intergenic region	-	-	-
NC_000913.3	2619622	A	G	33	0.030303	CDS	uraA	uracil permease	L180P
NC_000913.3	2619640	A	G	33	0.030303	CDS	uraA	uracil permease	V174A
NC_000913.3	2669617	A	G	33	0.030303	CDS	hcaE	3-phenylpropionate dioxygenase, large (alpha) subunit	I196V
NC_000913.3	2697289	T	C	33	0.030303	CDS	mltF	membrane-bound lytic transglycosylase F, murein hydrolase	S497P
NC_000913.3	2712885	A	G	33	0.030303	Intergenic region	-	-	-
NC_000913.3	2719054	T	C	33	0.030303	CDS	trxC	thioredoxin 2	I107T
NC_000913.3	2719766	A	G	33	0.030303	CDS	yfiP	DTW domain protein	T182A
NC_000913.3	2729722	A	G	33	0.030303	rRNA	rrsG	-	-
NC_000913.3	2761693	T	C	33	0.030303	CDS	yfjK	radiation resistance protein; DEAD/H helicase-like protein; CP4-57 putative defective prophage	I616M
NC_000913.3	2818692	T	C	33	0.030303	Intergenic region	-	-	-
NC_000913.3	2843040	T	C	33	0.030303	CDS	hycI	protease involved in processing C-terminal end of HycE	T2A
NC_000913.3	2843040	T	C	33	0.030303	CDS	hycH	hydrogenase 3 maturation protein	D136G
NC_000913.3	2886084	A	G	33	0.030303	CDS	ygcB	Cascade complex anti-viral R-loop helicase-annealase Cas3	F379S
NC_000913.3	2958241	T	C	33	0.030303	CDS	ptrA	protease III	Q215R
NC_000913.3	2984472	A	G	33	0.030303	CDS	yqeF	short chain acyltransferase	L374P
NC_000913.3	3015934	T	C	33	0.030303	Intergenic region	-	-	-
NC_000913.3	3056805	A	G	33	0.030303	Intergenic region	-	-	-
NC_000913.3	3253737	A	G	33	0.030303	CDS	yhaJ	LysR family putative transcriptional regulator	S160P
NC_000913.3	3256800	A	G	33	0.030303	CDS	yhaO	putative transporter	L404P
NC_000913.3	3258625	T	C	33	0.030303	CDS	tdcG	L-serine dehydratase 3, anaerobic	E342G
NC_000913.3	3297391	A	G	33	0.030303	CDS	yraQ	putative inner membrane permease	F250L
NC_000913.3	3297570	A	G	33	0.030303	CDS	yraQ	putative inner membrane permease	L190P
NC_000913.3	3298461	A	G	33	0.030303	CDS	yraR	putative nucleoside-diphosphate-sugar epimerase	M129T
NC_000913.3	3329578	A	G	33	0.030303	CDS	dacB	D-alanyl-D-alanine carboxypeptidase	T206A
NC_000913.3	3348192	T	C	33	0.030303	CDS	npr	phosphohistidinoprotein-hexose phosphotransferase component of N-regulated PTS system (Npr)	L76P
NC_000913.3	3361687	A	G	33	0.030303	CDS	gltF	periplasmic protein	Q171R
NC_000913.3	3385900	T	C	33	0.0606061	CDS	yhcO	putative barnase inhibitor	E77G
NC_000913.3	3433672	A	G	33	0.030303	Intergenic region	-	-	-
NC_000913.3	3498924	T	C	33	0.030303	CDS	cysG	fused siroheme synthase 1,3-dimethyluroporphyriongen III dehydrogenase and siroheme ferrochelatase/uroporphyrinogen methyltransferase	L366P
NC_000913.3	3531445	A	G	33	0.0606061	CDS	yhgE	DUF4153 family putative inner membrane protein	L332P
NC_000913.3	3532111	A	G	33	0.030303	CDS	yhgE	DUF4153 family putative inner membrane protein	M110T
NC_000913.3	3612166	T	C	33	0.030303	CDS	yhhT	UPF0118 family putative transporter	L101P
NC_000913.3	3625798	A	G	33	0.030303	CDS	yhhJ	putative ABC transporter permease	Y336H
NC_000913.3	3625803	A	G	33	0.030303	CDS	yhhJ	putative ABC transporter permease	I334T
NC_000913.3	3627948	T	C	33	0.030303	CDS	rbbA	ribosome-associated ATPase: ATP-binding protein/ATP-binding membrane protein	T531A
NC_000913.3	3628340	A	G	33	0.030303	CDS	rbbA	ribosome-associated ATPase: ATP-binding protein/ATP-binding membrane protein	V400A
NC_000913.3	3636338	T	C	33	0.030303	CDS	yhiN	putative oxidoreductase	K358R
NC_000913.3	3669799	A	G	33	0.030303	CDS	treF	cytoplasmic trehalase	K70E
NC_000913.3	3687702	T	C	33	0.030303	CDS	bcsC	cellulose synthase subunit	D491G
NC_000913.3	3704244	A	G	33	0.030303	CDS	dppC	dipeptide/heme ABC transporter permease	L173S
NC_000913.3	3785159	T	C	33	0.030303	Intergenic region	-	-	-
NC_000913.3	3789029	A	G	33	0.030303	CDS	yibQ	putative polysaccharide deacetylase	E310G
NC_000913.3	3815865	A	G	33	0.030303	Intergenic region	-	-	-
NC_000913.3	3828945	A	G	33	0.030303	CDS	xanP	xanthine permease	M1V
NC_000913.3	3845456	A	G	33	0.030303	CDS	adeD	cryptic adenine deaminase	D498G
NC_000913.3	3855949	T	C	33	0.030303	CDS	yidG	inner membrane protein	R8G
NC_000913.3	3927522	T	C	33	0.030303	CDS	asnA	asparagine synthetase A	M123T
NC_000913.3	3951875	A	G	33	0.030303	Intergenic region	-	-	-
NC_000913.3	3955722	A	G	33	0.030303	CDS	ilvA	l-threonine dehydratase, biosynthetic; also known as threonine deaminase	H131R
NC_000913.3	3956109	A	G	33	0.030303	CDS	ilvA	l-threonine dehydratase, biosynthetic; also known as threonine deaminase	D260G
NC_000913.3	3956112	A	G	33	0.030303	CDS	ilvA	l-threonine dehydratase, biosynthetic; also known as threonine deaminase	D261G
NC_000913.3	4003709	A	G	33	0.030303	CDS	rarD	putative chloramphenical resistance permease	L157P
NC_000913.3	4010966	T	C	33	0.030303	CDS	yigL	pyridoxal phosphate phosphatase	V256A
NC_000913.3	4023662	A	G	33	0.030303	CDS	tatD	quality control of Tat-exported FeS proteins; Mg-dependent cytoplasmic DNase	T37A
NC_000913.3	4053876	A	G	33	0.030303	CDS	glnG	fused DNA-binding response regulator in two-component regulatory system with GlnL: response regulator/sigma54 interaction protein	M468T
NC_000913.3	4074318	A	G	33	0.030303	CDS	yihV	6-deoxy-6-sulphofructose kinase	M194V
NC_000913.3	4290150	A	G	33	0.030303	CDS	nrfC	formate-dependent nitrite reductase, 4Fe4S subunit	S115G
NC_000913.3	4295460	T	C	33	0.030303	CDS	gltP	glutamate/aspartate:proton symporter	I327T
NC_000913.3	4314028	A	G	33	0.030303	CDS	yjdP	putative periplasmic protein	D54G
NC_000913.3	4326088	T	C	33	0.030303	Intergenic region	-	-	-
NC_000913.3	4368943	T	C	33	0.030303	CDS	fxsA	suppressor of F exclusion of phage T7	F94L
NC_000913.3	4386943	T	C	33	0.030303	CDS	mscM	mechanosensitive channel protein, miniconductance	N810D
NC_000913.3	4396560	A	G	33	0.030303	CDS	amiB	N-acetylmuramoyl-l-alanine amidase II	N166D
NC_000913.3	4430263	T	C	33	0.030303	CDS	cycA	D-alanine/D-serine/glycine transporter	S134P
NC_000913.3	4466993	A	G	33	0.0606061	CDS	treR	trehalose 6-phosphate-inducible trehalose regulon transcriptional repressor	L85P
NC_000913.3	4502091	A	G	33	0.030303	Intergenic region	-	-	-
NC_000913.3	4503763	A	G	33	0.030303	Intergenic region	-	-	-
NC_000913.3	4524145	A	G	33	0.030303	CDS	yjhH	putative lyase/synthase	V289A
NC_000913.3	4532329	A	G	33	0.030303	Intergenic region	-	-	-
NC_000913.3	4543849	A	G	33	0.030303	CDS	fimI	fimbrial protein involved in type 1 pilus biosynthesis	E41G
NC_000913.3	4566603	T	C	33	0.030303	CDS	yjiN	zinc-type alcohol dehydrogenase-like protein	E215G
NC_000913.3	4601763	A	G	33	0.030303	CDS	yjjB	DUF3815 family inner membrane protein	I112T
NC_000913.3	4607699	A	G	33	0.030303	CDS	rsmC	16S rRNA m(2)G1207 methyltransferase, SAM-dependent	M1T
NC_000913.3	4636359	T	C	33	0.030303	CDS	creB	response regulator in two-component regulatory system with CreC	L118S
NC_000913.3	889822	A	G	34	0.0588235	Intergenic region	-	-	-
NC_000913.3	1345173	A	G	34	0.0588235	CDS	gmr	cyclic-di-GMP phosphodiesterase; csgD regulator; modulator of RNase II stability	Y524H
NC_000913.3	2272327	T	C	34	0.0882353	Intergenic region	-	-	-
NC_000913.3	3503209	T	C	34	0.0588235	CDS	frlD	fructoselysine 6-kinase	Y15H
NC_000913.3	3755718	A	G	34	0.0588235	CDS	aldB	aldehyde dehydrogenase B	V265A
NC_000913.3	3792565	A	G	34	0.0588235	Intergenic region	-	-	-
NC_000913.3	3896741	A	G	34	0.0588235	Intergenic region	-	-	-
NC_000913.3	3979481	T	C	34	0.0588235	CDS	wzyE	putative ECA polysaccharide chain elongation protein	V294A
NC_000913.3	4354790	T	C	34	0.0588235	Intergenic region	-	-	-
NC_000913.3	565021	A	G	35	0.0857143	CDS	intD	DLP12 prophage; putative phage integrase	W320R
NC_000913.3	1346985	A	G	35	0.0571429	CDS	rnb	ribonuclease II	V643A
NC_000913.3	1810685	T	C	35	0.0571429	CDS	ydjM	inner membrane protein regulated by LexA	S159P
NC_000913.3	1977529	A	G	35	0.0571429	CDS	flhC	flagellar class II regulon transcriptional activator, with FlhD	C106R
NC_000913.3	2279283	A	G	35	0.0571429	CDS	bcr	bicyclomycin/cysteine/sulfonamide efflux transporter	W160R
NC_000913.3	4532879	T	C	35	0.0571429	CDS	yjhP	putative methyltransferase	E102G
NC_000913.3	232587	A	G	36	0.0555556	Intergenic region	-	-	-
NC_000913.3	1411006	A	G	36	0.0555556	Intergenic region	-	-	-
NC_000913.3	1599833	A	G	36	0.0555556	CDS	lsrK	autoinducer-2 (AI-2) kinase	L126P
NC_000913.3	4549896	A	G	36	0.0555556	Intergenic region	-	-	-
NC_000913.3	1950822	A	G	37	0.0540541	Intergenic region	-	-	-
NC_000913.3	2009713	T	C	37	0.0540541	Intergenic region	-	-	-
NC_000913.3	2154734	T	C	37	0.0540541	CDS	mdtA	multidrug efflux system, subunit A	L240P
NC_000913.3	2295960	T	C	37	0.0540541	CDS	ccmC	heme export ABC transporter permease; CcmE-interacting protein	T121A
NC_000913.3	2581745	T	C	37	0.0540541	CDS	ypfG	DUF1176 family protein	I345V
NC_000913.3	3272729	A	G	37	0.0540541	CDS	garR	tartronate semialdehyde reductase	L8P
NC_000913.3	4479153	T	C	37	0.0540541	CDS	yjgM	GNAT family putative N-acetyltransferase	T129A
NC_000913.3	1515749	A	G	38	0.0526316	CDS	patD	gamma-aminobutyraldehyde dehydrogenase	T58A
NC_000913.3	1978188	A	G	38	0.0789474	CDS	flhD	flagellar class II regulon transcriptional activator, with FlhC	S4P
NC_000913.3	1987421	T	C	38	0.0526316	CDS	ftnB	ferritin B, putative ferrous iron reservoir	L166P
NC_000913.3	3257272	A	G	38	0.0526316	CDS	yhaO	putative transporter	S247P
NC_000913.3	3710201	A	G	38	0.0526316	CDS	eptB	KDO phosphoethanolamine transferase, Ca(2+)-inducible	M92T
NC_000913.3	4597629	T	C	38	0.0526316	CDS	opgB	OPG periplasmic biosynthetic phosphoglycerol transferases I (membrane-bound) and II (soluble)	M605V
NC_000913.3	421233	T	C	39	0.0512821	CDS	proY	proline-specific permease	L83P
NC_000913.3	1696383	A	G	39	0.0512821	Intergenic region	-	-	-
NC_000913.3	1810023	T	C	39	0.128205	CDS	yniC	2-deoxyglucose-6-P phosphatase	L215P
NC_000913.3	1861603	A	G	39	0.0769231	Intergenic region	-	-	-
NC_000913.3	1879002	A	G	39	0.0512821	Intergenic region	-	-	-
NC_000913.3	2177226	T	C	39	0.0512821	Intergenic region	-	-	-
NC_000913.3	2427262	A	G	39	0.0512821	CDS	argT	lysine/arginine/ornithine transporter subunit	L177P
NC_000913.3	3683628	A	G	39	0.0769231	Intergenic region	-	-	-
NC_000913.3	3838840	T	C	39	0.0512821	CDS	yicL	EamA family inner membrane putative transporter	L198P
NC_000913.3	4479161	A	G	39	0.0512821	CDS	yjgM	GNAT family putative N-acetyltransferase	L126P
NC_000913.3	218851	A	G	40	0.05	Intergenic region	-	-	-
NC_000913.3	667805	A	G	40	0.05	CDS	mrdA	penicillin-binding protein 2, transpeptidase involved in peptidoglycan synthesis	L138P
NC_000913.3	1295347	A	G	40	0.05	Intergenic region	-	-	-
NC_000913.3	2193021	T	C	40	0.05	Intergenic region	-	-	-
NC_000913.3	2912492	A	G	40	0.05	CDS	relA	(p)ppGpp synthetase I/GTP pyrophosphokinase	M387T
NC_000913.3	4345674	A	G	40	0.1	Intergenic region	-	-	-
NC_000913.3	368239	A	G	41	0.0487805	CDS	mhpR	mhp operon transcriptional activator	V61A
NC_000913.3	1754168	T	C	41	0.0487805	CDS	ydhY	putative 4Fe-4S ferridoxin-type protein; FNR, Nar, NarP-regulated protein; putative subunit of YdhYVWXUT oxidoreductase complex	N104D
NC_000913.3	1811580	T	C	41	0.0487805	CDS	ydjN	putative transporter	L216S
NC_000913.3	2191659	A	G	41	0.0487805	Intergenic region	-	-	-
NC_000913.3	2412939	A	G	41	0.0487805	CDS	yfbV	UPF0208 family inner membrane protein	L65P
NC_000913.3	2921892	A	G	41	0.0487805	CDS	gudP	putative D-glucarate transporter	I70T
NC_000913.3	3271325	A	G	41	0.0487805	CDS	garK	glycerate kinase I	L149P
NC_000913.3	3480684	T	C	41	0.0487805	CDS	kefG	potassium-efflux system ancillary protein for KefB, glutathione-regulated	S160G
NC_000913.3	3559828	A	G	41	0.0487805	CDS	rtcR	sigma 54-dependent transcriptional regulator of rtcBA expression	T521A
NC_000913.3	3707867	T	C	41	0.0487805	Intergenic region	-	-	-
NC_000913.3	4387434	A	G	41	0.0487805	CDS	mscM	mechanosensitive channel protein, miniconductance	L646P
NC_000913.3	194758	A	G	42	0.047619	Intergenic region	-	-	-
NC_000913.3	245931	A	G	42	0.047619	Intergenic region	-	-	-
NC_000913.3	474405	A	G	42	0.0714286	CDS	tesB	acyl-CoA thioesterase 2	S253P
NC_000913.3	890522	A	G	42	0.047619	CDS	grxA	glutaredoxin 1, redox coenzyme for ribonucleotide reductase (RNR1a)	W78R
NC_000913.3	1005186	T	C	42	0.047619	CDS	pyrD	dihydro-orotate oxidase, FMN-linked	I140T
NC_000913.3	1226971	T	C	42	0.047619	Intergenic region	-	-	-
NC_000913.3	1508372	T	C	42	0.047619	CDS	ydcP	putative peptidase	L531P
NC_000913.3	1919832	A	G	42	0.047619	CDS	yebT	MCE domain protein	T775A
NC_000913.3	2420224	A	G	42	0.047619	CDS	yfcF	glutathione S-transferase	W88R
NC_000913.3	4015362	A	G	42	0.047619	CDS	ysgA	putative carboxymethylenebutenolidase	S270P
NC_000913.3	4031140	A	G	42	0.047619	Intergenic region	-	-	-
NC_000913.3	168393	A	G	43	0.0465116	CDS	fhuA	ferrichrome outer membrane transporter	K304E
NC_000913.3	1270751	A	G	43	0.0465116	CDS	chaA	calcium/sodium:proton antiporter	*367R
NC_000913.3	1411905	A	G	43	0.0465116	CDS	ttcA	tRNA s(2)C32 thioltransferase, iron sulfur cluster protein	L15P
NC_000913.3	1620431	A	G	43	0.0465116	CDS	eamA	cysteine and O-acetyl-L-serine efflux system	L236P
NC_000913.3	1760717	T	C	43	0.0465116	CDS	sufD	component of SufBCD Fe-S cluster assembly scaffold	S359G
NC_000913.3	1789560	A	G	43	0.0465116	Intergenic region	-	-	-
NC_000913.3	2323019	A	G	43	0.0465116	CDS	atoC	fused response regulator of ato operon, in two-component system with AtoS: response regulator/sigma54 interaction protein	D385G
NC_000913.3	2937802	A	G	43	1	CDS	fucK	L-fuculokinase	D112G
NC_000913.3	3220922	A	G	43	0.0697674	CDS	ygjH	putative tRNA binding protein; putative tRNA corner chaperone	V109A
NC_000913.3	3379247	A	G	43	0.0465116	CDS	zapE	divisome ATPase	S251P
NC_000913.3	3816331	A	G	43	0.0465116	Intergenic region	-	-	-
NC_000913.3	3960252	T	C	43	0.0465116	Intergenic region	-	-	-
NC_000913.3	4418245	T	C	43	1	CDS	ulaR	transcriptional repressor for the L-ascorbate utilization divergent operon	N70S
NC_000913.3	415074	A	G	44	0.0454545	CDS	sbcC	exonuclease, dsDNA, ATP-dependent	V227A
NC_000913.3	446792	A	G	44	0.0454545	Intergenic region	-	-	-
NC_000913.3	543679	T	C	44	0.0454545	CDS	allE	S-ureidoglycine aminohydrolase	Q123R
NC_000913.3	667925	A	G	44	0.0454545	CDS	mrdA	penicillin-binding protein 2, transpeptidase involved in peptidoglycan synthesis	V98A
NC_000913.3	1357109	A	G	44	0.0454545	CDS	sapA	antimicrobial peptide transport ABC transporter periplasmic binding protein	M1T
NC_000913.3	2459586	A	G	44	0.0454545	CDS	fadI	beta-ketoacyl-CoA thiolase, anaerobic, subunit	L295P
NC_000913.3	4147836	A	G	44	0.0454545	CDS	yijO	AraC family putative transcriptional activator	I161T
NC_000913.3	4396363	T	C	44	0.0454545	CDS	amiB	N-acetylmuramoyl-l-alanine amidase II	V100A
NC_000913.3	803301	T	C	45	0.0444444	CDS	ybhI	putative DASS family tricarboxylate or dicarboxylate transporter	I472T
NC_000913.3	888864	A	G	45	0.0444444	CDS	ybjL	putative transporter	L319P
NC_000913.3	1504501	T	C	45	0.0444444	CDS	insQ	IS609 transposase B	V262A
NC_000913.3	1959022	A	G	45	0.0444444	CDS	cutC	copper homeostasis protein	V82A
NC_000913.3	2248105	A	G	45	0.0444444	CDS	lysP	lysine transporter	L143P
NC_000913.3	2835552	A	G	45	0.0444444	CDS	hypF	carbamoyl phosphate phosphatase and [NiFe] hydrogenase maturation protein	L625P
NC_000913.3	3956472	T	C	45	0.0444444	CDS	ilvA	l-threonine dehydratase, biosynthetic; also known as threonine deaminase	V381A
NC_000913.3	3967755	A	G	45	0.0888889	Intergenic region	-	-	-
NC_000913.3	4126881	A	G	45	0.0444444	Intergenic region	-	-	-
NC_000913.3	4602033	A	G	45	0.0444444	CDS	yjjB	DUF3815 family inner membrane protein	V22A
NC_000913.3	146270	A	G	46	0.0434783	CDS	yadE	putative polysaccharide deacetylase lipoprotein	E397G
NC_000913.3	292164	A	G	46	0.0434783	Intergenic region	-	-	-
NC_000913.3	413001	A	G	46	0.0434783	CDS	sbcC	exonuclease, dsDNA, ATP-dependent	L918P
NC_000913.3	699488	A	G	46	0.0652174	Intergenic region	-	-	-
NC_000913.3	1184044	A	G	46	0.0434783	CDS	potB	spermidine/putrescine ABC transporter permease	I134T
NC_000913.3	1810548	A	G	46	0.0434783	CDS	ydjM	inner membrane protein regulated by LexA	H113R
NC_000913.3	2553637	A	G	46	0.0434783	CDS	hemF	coproporphyrinogen III oxidase	E138G
NC_000913.3	3340243	A	G	46	0.0652174	Intergenic region	-	-	-
NC_000913.3	3424343	A	G	46	0.0652174	rRNA	rrlD	-	-
NC_000913.3	3683829	A	G	46	0.0434783	CDS	yhjK	cyclic-di-GMP phosphodiesterase	L597S
NC_000913.3	3705798	A	G	46	0.0652174	Intergenic region	-	-	-
NC_000913.3	3932375	A	G	46	0.0434783	CDS	kup	potassium transporter	I354V
NC_000913.3	3933138	T	C	46	0.0434783	CDS	kup	potassium transporter	I608T
NC_000913.3	4394993	A	G	46	0.0652174	CDS	nnr	bifunctional NAD(P)H-hydrate repair enzyme; C-terminal domain ADP-dependent (S)-NAD(P)H-hydrate dehydratase and N-terminal domain NAD(P)H-hydrate epimerase	T310A
NC_000913.3	4554376	T	C	46	0.0434783	Intergenic region	-	-	-
NC_000913.3	4602096	A	G	46	0.0652174	CDS	yjjB	DUF3815 family inner membrane protein	M1T
NC_000913.3	4602096	A	G	46	0.0652174	CDS	yjjP	DUF1212 family inner membrane protein	W255R
NC_000913.3	75918	A	G	47	0.0425532	CDS	sgrR	transcriptional DNA-binding transcriptional activator of sgrS sRNA	L461P
NC_000913.3	325882	T	C	47	0.0425532	CDS	betA	choline dehydrogenase, a flavoprotein	T456A
NC_000913.3	1080479	A	G	47	0.0425532	CDS	putP	proline:sodium symporter	N392S
NC_000913.3	1888125	A	G	47	0.0425532	CDS	fadD	acyl-CoA synthetase (long-chain-fatty-acid--CoA ligase)	V541A
NC_000913.3	2349649	A	G	47	0.0425532	Intergenic region	-	-	-
NC_000913.3	3685104	A	G	47	0.0425532	CDS	yhjK	cyclic-di-GMP phosphodiesterase	V172A
NC_000913.3	75615	A	G	48	0.0416667	Intergenic region	-	-	-
NC_000913.3	453452	A	G	48	0.0625	CDS	ampG	muropeptide transporter	S32P
NC_000913.3	697616	A	G	48	0.0416667	CDS	asnB	asparagine synthetase B	V521A
NC_000913.3	796720	T	C	48	0.0416667	CDS	modC	molybdate ABC transporter ATPase; chlorate resistance protein	V56A
NC_000913.3	1052764	A	G	48	0.0416667	CDS	yccM	putative 4Fe-4S membrane protein	M200T
NC_000913.3	1622596	A	G	48	0.0416667	Intergenic region	-	-	-
NC_000913.3	1708969	A	G	48	0.0416667	CDS	rsxC	SoxR iron-sulfur cluster reduction factor component; putative membrane-associated NADH oxidoreductase of electron transport complex	K684R
NC_000913.3	1747276	A	G	48	1	CDS	ydhS	putative oxidoreductase	N49S
NC_000913.3	1979736	A	G	48	0.0416667	Intergenic region	-	-	-
NC_000913.3	2533511	A	G	48	0.0416667	Intergenic region	-	-	-
NC_000913.3	2765913	A	G	48	0.0416667	Intergenic region	-	-	-
NC_000913.3	2850846	A	G	48	0.0625	CDS	hypA	protein involved in nickel insertion into hydrogenases 3	Q67R
NC_000913.3	3301463	A	G	48	0.0416667	Intergenic region	-	-	-
NC_000913.3	4154126	A	G	48	0.0625	CDS	argE	acetylornithine deacetylase	L241P
NC_000913.3	564849	T	C	49	0.0408163	CDS	intD	DLP12 prophage; putative phage integrase	H377R
NC_000913.3	877758	A	G	49	0.0408163	CDS	rimO	ribosomal protein S12 methylthiotransferase	V93A
NC_000913.3	929933	A	G	49	0.0408163	CDS	cydD	glutathione/cysteine ABC transporter export permease/ATPase	S344P
NC_000913.3	1314660	T	C	49	0.0408163	Intergenic region	-	-	-
NC_000913.3	1618563	T	C	49	0.0408163	CDS	marC	UPF0056 family inner membrane protein	S116G
NC_000913.3	2085711	A	G	49	0.0408163	CDS	plaP	putrescine importer, low affinity	V451A
NC_000913.3	2085928	A	G	49	0.0408163	CDS	plaP	putrescine importer, low affinity	S379P
NC_000913.3	2529849	A	G	49	0.0408163	CDS	ligA	DNA ligase, NAD(+)-dependent	W110R
NC_000913.3	2622998	T	C	49	0.0408163	Intergenic region	-	-	-
NC_000913.3	2975779	A	G	49	0.0408163	CDS	aas	fused 2-acylglycerophospho-ethanolamine acyl transferase/acyl-acyl carrier protein synthetase	L79P
NC_000913.3	3091098	T	C	49	0.0408163	Intergenic region	-	-	-
NC_000913.3	3141504	A	G	49	0.0612245	CDS	hybC	hydrogenase 2, large subunit	Y496H
NC_000913.3	3260023	A	G	49	0.0408163	CDS	tdcF	putative reactive intermediate deaminase	S30P
NC_000913.3	3410259	A	G	49	0.0408163	Intergenic region	-	-	-
NC_000913.3	3828957	A	G	49	0.0408163	CDS	xanP	xanthine permease	T5A
NC_000913.3	4280880	T	C	49	0.0408163	CDS	yjcE	putative cation/proton antiporter	S301P
NC_000913.3	4341912	T	C	49	0.0408163	CDS	melA	alpha-galactosidase, NAD(P)-binding	M1T
NC_000913.3	212338	T	C	50	0.04	CDS	tilS	tRNA(Ile)-lysidine synthetase	L3P
NC_000913.3	251796	A	G	50	0.04	CDS	dinB	DNA polymerase IV	Q300R
NC_000913.3	783694	A	G	50	0.04	CDS	pnuC	nicotinamide riboside transporter	M177V
NC_000913.3	792626	A	G	50	0.04	CDS	modF	molybdate ABC transporter ATPase	L388P
NC_000913.3	883334	A	G	50	0.04	CDS	ybjG	undecaprenyl pyrophosphate phosphatase	S19P
NC_000913.3	1406927	A	G	50	0.04	CDS	ydaM	diguanylate cyclase, csgD regulator	I290T
NC_000913.3	2432854	A	G	50	0.04	CDS	folC	bifunctional folylpolyglutamate synthase/ dihydrofolate synthase	L30P
NC_000913.3	4101491	T	C	50	0.04	Intergenic region	-	-	-
NC_000913.3	4382404	T	C	50	0.08	Intergenic region	-	-	-
NC_000913.3	4445676	T	C	50	0.04	CDS	tamB	translocation and assembly module for autotransporter export, inner membrane subunit	L522P
NC_000913.3	177672	T	C	51	0.0392157	CDS	btuF	vitamin B12 ABC transporter periplasmic binding protein	Q264R
NC_000913.3	187812	A	G	51	0.0392157	CDS	glnD	uridylyltransferase	V280A
NC_000913.3	1279814	A	G	51	0.0784314	Intergenic region	-	-	-
NC_000913.3	2053959	T	C	51	0.0392157	CDS	shiA	shikimate transporter	I106T
NC_000913.3	2317421	A	G	51	0.0392157	CDS	rcsC	hybrid sensory kinase in two-component regulatory system with RcsB and YojN	V819A
NC_000913.3	2430193	A	G	51	0.0392157	CDS	purF	amidophosphoribosyltransferase	S16P
NC_000913.3	3245375	T	C	51	0.0392157	CDS	exuT	hexuronate transporter	I51T
NC_000913.3	3392979	A	G	51	0.0392157	CDS	yhdP	DUF3971-AsmA2 domains protein	W1094R
NC_000913.3	3699306	T	C	51	0.0392157	CDS	bcsG	DUF3260 family cellulose production inner membrane protein	Y365H
NC_000913.3	4223810	A	G	51	0.0392157	Intergenic region	-	-	-
NC_000913.3	4602104	A	G	51	0.0392157	CDS	yjjP	DUF1212 family inner membrane protein	L252P
NC_000913.3	140217	A	G	52	0.0384615	CDS	gcd	glucose dehydrogenase	S337P
NC_000913.3	175231	T	C	52	0.0384615	CDS	clcA	H(+)/Cl(-) exchange transporter	V42A
NC_000913.3	423020	A	G	52	0.0384615	CDS	malZ	maltodextrin glucosidase	Q168R
NC_000913.3	452203	A	G	52	0.0384615	CDS	ampG	muropeptide transporter	M448T
NC_000913.3	603582	A	G	52	0.0384615	CDS	ybdG	mechanosensitive channel protein, miniconductance	L361P
NC_000913.3	783884	A	G	52	0.0384615	CDS	zitB	zinc efflux system	*314Q
NC_000913.3	825463	A	G	52	0.0384615	CDS	ybhR	putative ABC transporter permease	W216R
NC_000913.3	1030732	A	G	52	0.0384615	Intergenic region	-	-	-
NC_000913.3	2078986	T	C	52	0.0384615	Intergenic region	-	-	-
NC_000913.3	2240758	A	G	52	0.0384615	CDS	galS	galactose- and fucose-inducible galactose regulon transcriptional isorepressor; mgl operon transcriptional repressor; autorepressor	L304S
NC_000913.3	2518117	A	G	52	0.0769231	Intergenic region	-	-	-
NC_000913.3	2950563	A	G	52	0.0576923	CDS	argA	amino acid N-acetyltransferase and inactive acetylglutamate kinase	D441G
NC_000913.3	3257680	A	G	52	0.0576923	CDS	yhaO	putative transporter	W111R
NC_000913.3	3340780	A	G	52	1	CDS	yrbG	putative calcium/sodium:proton antiporter	D169G
NC_000913.3	3402203	T	C	52	0.0384615	CDS	csrD	targeting factor for csrBC sRNA degradation	Q377R
NC_000913.3	565314	A	G	53	0.0377358	CDS	intD	DLP12 prophage; putative phage integrase	L222P
NC_000913.3	1512824	A	G	53	0.0377358	CDS	ydcT	putative ABC transporter ATPase	Y3C
NC_000913.3	1733746	A	G	53	0.0377358	Intergenic region	-	-	-
NC_000913.3	1761752	A	G	53	0.0377358	CDS	sufD	component of SufBCD Fe-S cluster assembly scaffold	W14R
NC_000913.3	2470149	A	G	53	0.0377358	CDS	gtrS	serotype-specific glucosyl transferase, CPS-53 (KpLE1) prophage	E340G
NC_000913.3	2813445	T	C	53	0.0377358	CDS	emrB	multidrug efflux system protein	I277T
NC_000913.3	3074454	A	G	53	0.0377358	CDS	yggC	putative PanK family P-loop kinase	L79P
NC_000913.3	3792849	T	C	53	0.0377358	CDS	yibB	YibB family protein, function unknown	R279G
NC_000913.3	4114554	A	G	53	0.0377358	Intergenic region	-	-	-
NC_000913.3	4440071	A	G	53	0.0377358	CDS	ytfL	UPF0053 family inner membrane protein	I382T
NC_000913.3	4471878	A	G	53	0.0377358	CDS	pyrB	aspartate carbamoyltransferase, catalytic subunit	L173P
NC_000913.3	644058	A	G	54	0.037037	Intergenic region	-	-	-
NC_000913.3	1271374	A	G	54	0.037037	CDS	chaA	calcium/sodium:proton antiporter	M159T
NC_000913.3	1276777	A	G	54	0.037037	CDS	narX	sensory histidine kinase in two-component regulatory system with NarL	L281P
NC_000913.3	2539198	A	G	54	0.037037	CDS	cysM	cysteine synthase B (O-acetylserine sulfhydrolase B)	M129T
NC_000913.3	2924183	A	G	54	0.037037	ncRNA	csrB	-	-
NC_000913.3	2965976	A	G	54	0.037037	CDS	lgt	phosphatidylglycerol-prolipoprotein diacylglyceryl transferase	V21A
NC_000913.3	2983602	A	G	54	0.037037	CDS	kduI	hexuronate isomerase	C175R
NC_000913.3	3256407	A	G	54	0.0925926	CDS	yhaM	putative L-serine dehydratase alpha chain	L82P
NC_000913.3	3910263	A	G	54	0.037037	CDS	pstC	phosphate ABC transporter permease	W46R
NC_000913.3	140132	A	G	55	0.0363636	CDS	gcd	glucose dehydrogenase	I365T
NC_000913.3	187125	A	G	55	0.0363636	CDS	glnD	uridylyltransferase	I509T
NC_000913.3	187885	A	G	55	0.0363636	CDS	glnD	uridylyltransferase	S256P
NC_000913.3	665785	A	G	55	0.0363636	CDS	mrdB	cell wall shape-determining protein	S177P
NC_000913.3	1923319	A	G	55	0.0363636	Intergenic region	-	-	-
NC_000913.3	2737124	A	G	55	0.0363636	Intergenic region	-	-	-
NC_000913.3	3098183	A	G	55	0.0363636	CDS	yggW	HemN family putative oxidoreductase	D306G
NC_000913.3	3656018	T	C	55	0.0363636	CDS	hdeB	acid-resistance protein	Q92R
NC_000913.3	3909887	A	G	55	0.0363636	CDS	pstC	phosphate ABC transporter permease	L171P
NC_000913.3	4037318	T	C	55	0.0363636	tRNA	alaT	-	-
NC_000913.3	4606904	A	G	55	0.0363636	CDS	rsmC	16S rRNA m(2)G1207 methyltransferase, SAM-dependent	I266T
NC_000913.3	187767	A	G	56	0.0357143	CDS	glnD	uridylyltransferase	V295A
NC_000913.3	792948	A	G	56	0.0357143	CDS	modF	molybdate ABC transporter ATPase	W281R
NC_000913.3	816835	A	G	56	0.0714286	Intergenic region	-	-	-
NC_000913.3	1533086	A	G	56	0.0357143	CDS	pptA	4-oxalocrotonate tautomerase	E12G
NC_000913.3	1707100	T	C	56	0.0357143	CDS	rsxC	SoxR iron-sulfur cluster reduction factor component; putative membrane-associated NADH oxidoreductase of electron transport complex	V61A
NC_000913.3	1723987	A	G	56	0.0357143	CDS	ydhK	putative efflux protein (PET) component of YdhJK efflux pump	T623A
NC_000913.3	2878354	A	G	56	0.0357143	Intergenic region	-	-	-
NC_000913.3	2953857	A	G	56	0.0357143	CDS	recB	exonuclease V (RecBCD complex), beta subunit	L716P
NC_000913.3	3203959	A	G	56	0.0357143	CDS	bacA	undecaprenyl pyrophosphate phosphatase	L58P
NC_000913.3	3404638	T	C	56	0.0357143	Intergenic region	-	-	-
NC_000913.3	3488088	T	C	56	0.0357143	CDS	yhfK	putative transporter, FUSC superfamily inner membrane protein	L433P
NC_000913.3	3874911	A	G	56	0.0357143	CDS	dgoR	D-galactonate catabolism operon transcriptional repressor	W84R
NC_000913.3	4055657	A	G	56	0.0357143	CDS	glnL	sensory histidine kinase in two-component regulatory system with GlnG	L228P
NC_000913.3	4389265	T	C	56	0.0357143	CDS	mscM	mechanosensitive channel protein, miniconductance	K36E
NC_000913.3	4516325	A	G	56	0.0357143	CDS	fecA	TonB-dependent outer membrane ferric citrate transporter and signal transducer; ferric citrate extracelluar receptor; FecR-interacting protein	V118A
NC_000913.3	684540	A	G	57	0.0350877	CDS	gltL	glutamate/aspartate ABC transporter ATPase	I239T
NC_000913.3	689497	A	G	57	0.0350877	CDS	lnt	apolipoprotein N-acyltransferase	I462T
NC_000913.3	740728	A	G	57	0.0350877	CDS	phr	deoxyribodipyrimidine photolyase, FAD-binding	K408E
NC_000913.3	903926	A	G	57	0.0877193	Intergenic region	-	-	-
NC_000913.3	1228864	T	C	57	0.0350877	CDS	ycgN	UPF0153 family cysteine cluster protein	L17P
NC_000913.3	1272945	A	G	57	0.0526316	CDS	chaC	cation transport regulator	T147A
NC_000913.3	2087028	A	G	57	0.0350877	CDS	plaP	putrescine importer, low affinity	V12A
NC_000913.3	2158656	A	G	57	0.0350877	CDS	mdtC	multidrug efflux system, subunit C	I91V
NC_000913.3	2513021	T	C	57	0.0350877	Intergenic region	-	-	-
NC_000913.3	2584532	T	C	57	0.0350877	CDS	aegA	putative oxidoreductase, FeS binding subunit/NAD/FAD-binding subunit	I332V
NC_000913.3	2614906	A	G	57	0.0350877	CDS	yfgO	putative UPF0118 family inner membrane permease	W326R
NC_000913.3	2648696	A	G	57	0.0350877	CDS	yfhM	bacterial alpha2-macroglobulin colonization factor ECAM; anti-host protease defense factor; periplasmic inner membrane-anchored lipoprotein	S1198P
NC_000913.3	2739276	A	G	57	0.0350877	CDS	tyrA	fused chorismate mutase T/prephenate dehydrogenase	L265P
NC_000913.3	2740214	A	G	57	0.0350877	CDS	aroF	3-deoxy-D-arabino-heptulosonate-7-phosphate synthase, tyrosine-repressible	S313P
NC_000913.3	2910105	A	G	57	0.0350877	CDS	mazG	nucleoside triphosphate pyrophosphohydrolase	M194T
NC_000913.3	3395517	A	G	57	0.0526316	CDS	yhdP	DUF3971-AsmA2 domains protein	W248R
NC_000913.3	4204551	T	C	57	0.0350877	CDS	zraR	fused DNA-binding response regulator in two-component regulatory system with ZraS: response regulator/sigma54 interaction protein	L411P
NC_000913.3	4346800	T	C	57	0.0350877	CDS	fumB	anaerobic class I fumarate hydratase (fumarase B)	D176G
NC_000913.3	4478451	A	G	57	0.0701754	Intergenic region	-	-	-
NC_000913.3	4578040	A	G	57	0.0350877	CDS	mcrB	5-methylcytosine-specific restriction enzyme McrBC, subunit McrB	I433T
NC_000913.3	4597102	A	G	57	0.0350877	Intergenic region	-	-	-
NC_000913.3	826495	A	G	58	0.0344828	CDS	ybhS	putative ABC transporter permease	L253P
NC_000913.3	1015314	A	G	58	0.0344828	CDS	pqiC	DUF330 family putative lipoprotein	N140S
NC_000913.3	1697784	A	G	58	0.0344828	CDS	hdhA	7-alpha-hydroxysteroid dehydrogenase, NAD-dependent	L86P
NC_000913.3	1817275	A	G	58	0.0344828	CDS	chbF	phospho-chitobiase; general 6-phospho-beta-glucosidase activity	L409P
NC_000913.3	1978253	A	G	58	0.0517241	Intergenic region	-	-	-
NC_000913.3	2071483	T	C	58	1	ncRNA	isrC	-	-
NC_000913.3	2167086	T	C	58	0.0344828	Intergenic region	-	-	-
NC_000913.3	2306012	A	G	58	0.0344828	CDS	mqo	malate dehydrogenase, FAD/NAD(P)-binding domain	V248A
NC_000913.3	3209428	A	G	58	0.0344828	CDS	ttdT	L-tartrate/succinate antiporte	I469V
NC_000913.3	3874679	A	G	58	0.0517241	CDS	dgoR	D-galactonate catabolism operon transcriptional repressor	V161A
NC_000913.3	4009116	T	C	58	0.0344828	Intergenic region	-	-	-
NC_000913.3	163201	A	G	59	0.0338983	CDS	hrpB	putative ATP-dependent helicase	Q366R
NC_000913.3	925559	T	C	59	0.101695	Intergenic region	-	-	-
NC_000913.3	927167	A	G	59	0.0338983	CDS	aat	leucyl/phenylalanyl-tRNA-protein transferase	V89A
NC_000913.3	1007108	T	C	59	0.0338983	CDS	ycbX	6-N-hydroxylaminopurine detoxification oxidoreductase	S165G
NC_000913.3	1175923	T	C	59	1	CDS	lolC	lipoprotein-releasing system transmembrane protein	V166A
NC_000913.3	1356632	A	G	59	0.0338983	CDS	sapA	antimicrobial peptide transport ABC transporter periplasmic binding protein	V160A
NC_000913.3	1469367	A	G	59	0.0338983	CDS	insI1	IS30 transposase	T4A
NC_000913.3	1815602	T	C	59	0.0338983	CDS	katE	catalase HPII, heme d-containing	V579A
NC_000913.3	1850676	T	C	59	0.0338983	CDS	sppA	protease IV (signal peptide peptidase)	C614R
NC_000913.3	2214308	A	G	59	0.0338983	CDS	yehU	inner membrane putative sensory kinase in two-component system with YehT	S113P
NC_000913.3	2689507	A	G	59	0.0338983	Intergenic region	-	-	-
NC_000913.3	2691328	T	C	59	0.0677966	ncRNA	glmY	-	-
NC_000913.3	2943328	A	G	59	0.0338983	Intergenic region	-	-	-
NC_000913.3	3051082	A	G	59	0.0338983	Intergenic region	-	-	-
NC_000913.3	3242683	A	G	59	0.0338983	CDS	uxaA	altronate hydrolase	L211P
NC_000913.3	3553034	A	G	59	0.0338983	Intergenic region	-	-	-
NC_000913.3	4606609	A	G	59	0.0677966	Intergenic region	-	-	-
NC_000913.3	240349	A	G	60	0.0333333	CDS	ivy	inhibitor of c-type lysozyme, periplasmic	R3G
NC_000913.3	689926	A	G	60	0.0333333	CDS	lnt	apolipoprotein N-acyltransferase	L319P
NC_000913.3	966820	T	C	60	0.0333333	CDS	msbA	lipid ABC transporter permease/ATPase	M67T
NC_000913.3	1004916	T	C	60	0.05	CDS	pyrD	dihydro-orotate oxidase, FMN-linked	M50T
NC_000913.3	1188737	A	G	60	0.05	CDS	phoQ	sensory histidine kinase in two-component regulatory system with PhoP	L347P
NC_000913.3	1236127	A	G	60	0.0333333	CDS	ycgB	SpoVR family stationary phase protein	L372P
NC_000913.3	1697787	T	C	60	0.0333333	CDS	hdhA	7-alpha-hydroxysteroid dehydrogenase, NAD-dependent	K85R
NC_000913.3	1767649	A	G	60	0.0333333	CDS	ydiJ	putative FAD-linked oxidoreductase	L346P
NC_000913.3	2035863	A	G	60	0.0333333	CDS	hchA	glyoxalase III and Hsp31 molecular chaperone	Q10R
NC_000913.3	2305634	T	C	60	0.0333333	CDS	mqo	malate dehydrogenase, FAD/NAD(P)-binding domain	H374R
NC_000913.3	2800494	T	C	60	0.05	Intergenic region	-	-	-
NC_000913.3	2945879	A	G	60	0.0333333	Intergenic region	-	-	-
NC_000913.3	4024851	A	G	60	0.0333333	Intergenic region	-	-	-
NC_000913.3	4171081	T	C	60	0.0666667	rRNA	rrlB	-	-
NC_000913.3	4330387	A	G	60	0.0333333	Intergenic region	-	-	-
NC_000913.3	4568593	A	G	60	0.05	Intergenic region	-	-	-
NC_000913.3	229945	A	G	61	0.0491803	CDS	dkgB	2,5-diketo-D-gluconate reductase B	E260G
NC_000913.3	782934	A	G	61	0.0327869	CDS	nadA	quinolinate synthase, subunit A	T284A
NC_000913.3	1553916	A	G	61	0.0327869	Intergenic region	-	-	-
NC_000913.3	1998373	A	G	61	0.0327869	CDS	yecS	ABC family putative inner membrane permease	L36P
NC_000913.3	2212367	A	G	61	0.0655738	CDS	yehT	putative response regulator in two-component system withYehU	L199P
NC_000913.3	2545437	A	G	61	0.0491803	CDS	murR	repressor for murPQ, MurNAc 6-P inducible	L58P
NC_000913.3	2700166	A	G	61	0.0327869	CDS	shoB	toxic membrane protein	V11A
NC_000913.3	2842601	A	G	61	0.0327869	CDS	hycI	protease involved in processing C-terminal end of HycE	F148S
NC_000913.3	3395745	A	G	61	0.0327869	CDS	yhdP	DUF3971-AsmA2 domains protein	W172R
NC_000913.3	3466737	T	C	61	0.0327869	Intergenic region	-	-	-
NC_000913.3	3561975	A	G	61	0.0327869	Intergenic region	-	-	-
NC_000913.3	3701674	A	G	61	0.0327869	CDS	yhjV	putative transporter	Q371R
NC_000913.3	3792851	A	G	61	0.0491803	CDS	yibB	YibB family protein, function unknown	L278P
NC_000913.3	4110632	A	G	61	0.0327869	CDS	cdh	CDP-diacylglycerol phosphotidylhydrolase	N235D
NC_000913.3	4349341	A	G	61	0.0327869	CDS	dcuR	response regulator in two-component regulatory system with DcuS	S232P
NC_000913.3	4557976	A	G	61	0.0327869	CDS	hypT	hypochlorite-responsive transcription factor	I105T
NC_000913.3	365929	A	G	62	0.0322581	CDS	lacZ	beta-D-galactosidase	L126P
NC_000913.3	845928	A	G	62	0.0322581	CDS	glnQ	glutamine transporter subunit	M179T
NC_000913.3	1328611	A	G	62	0.0322581	CDS	yciK	putative EmrKY-TolC system oxoacyl-(acyl carrier protein) reductase	S168P
NC_000913.3	1697267	A	G	62	0.0967742	Intergenic region	-	-	-
NC_000913.3	1990939	A	G	62	0.0322581	Intergenic region	-	-	-
NC_000913.3	3709953	T	C	62	0.0322581	CDS	eptB	KDO phosphoethanolamine transferase, Ca(2+)-inducible	I175V
NC_000913.3	3962571	A	G	62	0.0322581	CDS	rep	DNA helicase and single-stranded DNA-dependent ATPase	E632G
NC_000913.3	4441326	A	G	62	0.0322581	Intergenic region	-	-	-
NC_000913.3	4448831	T	C	62	0.0322581	CDS	chpB	toxin of the ChpB-ChpS toxin-antitoxin system	L47P
NC_000913.3	4498519	T	C	62	0.0322581	CDS	insC1	IS2 repressor TnpA	L83P
NC_000913.3	62120	A	G	63	0.031746	CDS	rapA	RNA polymerase remodeling/recycling factor ATPase; RNA polymerase-associated, ATP-dependent RNA translocase	I382T
NC_000913.3	804017	A	G	63	0.031746	CDS	ybhJ	aconitase family protein	Q172R
NC_000913.3	1892008	A	G	63	0.031746	CDS	yoaA	putative ATP-dependent helicase, DinG family	S410P
NC_000913.3	2069933	A	G	63	0.031746	CDS	insC1	IS2 repressor TnpA	L83P
NC_000913.3	2501419	T	C	63	0.031746	CDS	ypdC	putative DNA-binding protein	L97P
NC_000913.3	2734544	A	G	63	0.031746	CDS	yfiH	UPF0124 family protein	V164A
NC_000913.3	2811347	T	C	63	0.031746	Intergenic region	-	-	-
NC_000913.3	4622039	A	G	63	0.031746	CDS	yjjJ	putative protein kinase	T91A
NC_000913.3	363875	A	G	64	0.03125	CDS	lacZ	beta-D-galactosidase	W811R
NC_000913.3	365690	T	C	64	0.03125	CDS	lacZ	beta-D-galactosidase	M206V
NC_000913.3	481244	A	G	64	0.046875	Intergenic region	-	-	-
NC_000913.3	510071	A	G	64	0.046875	CDS	copA	copper transporter	S437P
NC_000913.3	689530	A	G	64	0.03125	CDS	lnt	apolipoprotein N-acyltransferase	V451A
NC_000913.3	1184493	A	G	64	0.046875	CDS	potA	spermidine/putrescine ABC transporter ATPase	W368R
NC_000913.3	1275162	T	C	64	0.03125	CDS	ychO	putative invasin	L460P
NC_000913.3	1353274	A	G	64	0.03125	CDS	sapD	antimicrobial peptide ABC transporter ATPase	W119R
NC_000913.3	1719238	A	G	64	0.03125	CDS	anmK	anhydro-N-acetylmuramic acid kinase	V122A
NC_000913.3	1769312	T	C	64	0.03125	CDS	ydiK	UPF0118 family inner membrane protein	I80T
NC_000913.3	3255841	A	G	64	0.03125	CDS	yhaM	putative L-serine dehydratase alpha chain	S271P
NC_000913.3	3827560	A	G	64	0.03125	CDS	gltS	glutamate transporter	M369T
NC_000913.3	4129875	T	C	64	0.03125	CDS	metL	Bifunctional aspartokinase/homoserine dehydrogenase 2	L14P
NC_000913.3	16235	T	C	65	0.0307692	CDS	insL1	IS186 transposase	L264P
NC_000913.3	1328893	A	G	65	0.0307692	CDS	yciK	putative EmrKY-TolC system oxoacyl-(acyl carrier protein) reductase	C74R
NC_000913.3	1343839	A	G	65	0.0307692	CDS	yciT	global regulator of transcription; DeoR family	W170R
NC_000913.3	1694768	A	G	65	0.0307692	CDS	uidA	beta-D-glucuronidase	L435P
NC_000913.3	1890539	A	G	65	0.0307692	Intergenic region	-	-	-
NC_000913.3	1892464	A	G	65	0.0307692	CDS	yoaA	putative ATP-dependent helicase, DinG family	Y258H
NC_000913.3	1927057	A	G	65	0.0307692	CDS	ptrB	protease II	Y595H
NC_000913.3	2221577	A	G	65	0.0461538	CDS	bglX	beta-D-glucoside glucohydrolase, periplasmic	V138A
NC_000913.3	2260263	A	G	65	0.0307692	CDS	fruA	fused fructose-specific PTS enzymes: IIBcomponent/IIC components	L383P
NC_000913.3	2726744	A	G	65	0.0461538	rRNA	rrlG	-	-
NC_000913.3	3100920	A	G	65	0.0307692	CDS	yggN	DUF2884 family putative periplasmic protein	V235A
NC_000913.3	3138365	A	G	65	0.0307692	CDS	gss	glutathionylspermidine amidase and glutathionylspermidine synthetase	M53T
NC_000913.3	3394037	A	G	65	0.0307692	CDS	yhdP	DUF3971-AsmA2 domains protein	V741A
NC_000913.3	3491732	A	G	65	0.0307692	CDS	ppiA	peptidyl-prolyl cis-trans isomerase A (rotamase A)	L189P
NC_000913.3	3986643	A	G	65	0.0307692	Intergenic region	-	-	-
NC_000913.3	4212483	T	C	65	0.0307692	rRNA	rrlE	-	-
NC_000913.3	4347142	A	G	65	0.0307692	CDS	fumB	anaerobic class I fumarate hydratase (fumarase B)	L62P
NC_000913.3	4531936	A	G	65	0.0461538	Intergenic region	-	-	-
NC_000913.3	1190612	A	G	66	0.030303	Intergenic region	-	-	-
NC_000913.3	1312862	A	G	66	0.030303	CDS	yciB	IspA family inner membrane protein	L10P
NC_000913.3	1952901	T	C	66	0.030303	CDS	cmoA	carboxy-SAM synthase	L67P
NC_000913.3	3741592	T	C	66	0.0454545	Intergenic region	-	-	-
NC_000913.3	3924300	T	C	66	0.030303	CDS	mnmG	5-methylaminomethyl-2-thiouridine modification at tRNA U34	D445G
NC_000913.3	3942862	A	G	66	0.030303	rRNA	rrsC	-	-
NC_000913.3	4606612	T	C	66	0.030303	Intergenic region	-	-	-
NC_000913.3	930215	A	G	67	0.0597015	CDS	cydD	glutathione/cysteine ABC transporter export permease/ATPase	S250P
NC_000913.3	3911137	A	G	67	0.0447761	CDS	pstS	phosphate ABC transporter periplasmic binding protein	L130P
NC_000913.3	739217	A	G	68	0.0441176	CDS	ybgA	DUF1722 family protein	N73D
NC_000913.3	796001	T	C	68	0.0588235	CDS	modB	molybdate ABC transporter permease; chlorate resistance protein	L47P
NC_000913.3	1952886	A	G	68	0.0441176	CDS	cmoA	carboxy-SAM synthase	D62G
NC_000913.3	1156787	T	C	69	0.0434783	CDS	ycfH	putative DNase	V4A
NC_000913.3	1923076	A	G	69	0.0434783	ncRNA	ryeA	-	-
NC_000913.3	3045103	T	C	69	0.0434783	Intergenic region	-	-	-
NC_000913.3	228199	T	C	70	0.0428571	rRNA	rrlH	-	-
NC_000913.3	1312315	A	G	70	0.0428571	Intergenic region	-	-	-
NC_000913.3	3965663	A	G	70	0.242857	Intergenic region	-	-	-
NC_000913.3	147842	A	G	71	0.0422535	CDS	yadD	transposase_31 family protein	E292G
NC_000913.3	365933	A	G	71	0.0422535	CDS	lacZ	beta-D-galactosidase	S125P
NC_000913.3	439259	A	G	71	0.0422535	CDS	dxs	1-deoxyxylulose-5-phosphate synthase, thiamine triphosphate-binding, FAD-requiring	S307P
NC_000913.3	3261505	T	C	71	0.0422535	CDS	tdcE	pyruvate formate-lyase 4/2-ketobutyrate formate-lyase	Q305R
NC_000913.3	684549	A	G	72	0.0416667	CDS	gltL	glutamate/aspartate ABC transporter ATPase	L236P
NC_000913.3	930583	A	G	72	0.0416667	CDS	cydD	glutathione/cysteine ABC transporter export permease/ATPase	L127P
NC_000913.3	2831520	A	G	72	0.0416667	CDS	norR	anaerobic nitric oxide reductase DNA-binding transcriptional activator	F257S
NC_000913.3	4171114	T	C	72	0.0555556	rRNA	rrlB	-	-
NC_000913.3	466348	A	G	73	0.0547945	CDS	ybaE	putative ABC transporter periplasmic binding protein	I322T
NC_000913.3	1790476	A	G	73	0.0547945	CDS	ydiU	UPF0061 family protein	Y257H
NC_000913.3	2286009	T	C	73	0.0410959	CDS	yejM	essential inner membrane DUF3413 domain-containing protein; lipid A production and membrane permeability factor	L545P
NC_000913.3	2707398	T	C	73	0.0410959	CDS	rseC	SoxR iron-sulfur cluster reduction factor component	Q135R
NC_000913.3	2736892	T	C	73	0.0684932	Intergenic region	-	-	-
NC_000913.3	3577710	A	G	73	0.0410959	Intergenic region	-	-	-
NC_000913.3	1395304	T	C	74	0.0405405	CDS	ynaI	mechanosensitive channel protein, very small conductance	T207A
NC_000913.3	3154220	T	C	74	0.0405405	CDS	yghB	general envelope maintenance protein; DedA family inner membrane protein; putative multidrug efflux transporter	*220R
NC_000913.3	4153704	A	G	74	0.0405405	CDS	argE	acetylornithine deacetylase	W382R
NC_000913.3	4404670	A	G	74	0.0405405	Intergenic region	-	-	-
NC_000913.3	2694525	A	G	75	0.04	CDS	purL	phosphoribosylformyl-glycineamide synthetase	L340P
NC_000913.3	3041083	T	C	75	0.04	Intergenic region	-	-	-
NC_000913.3	4212446	T	C	75	0.04	rRNA	rrlE	-	-
NC_000913.3	2109322	A	G	76	0.0394737	CDS	wzxB	putative polisoprenol-linked O-antigen transporter	V88A
NC_000913.3	2405680	A	G	76	0.0526316	Intergenic region	-	-	-
NC_000913.3	3200292	A	G	76	0.0526316	CDS	ygiF	inorganic triphosphatase	L225P
NC_000913.3	2434680	A	G	77	0.038961	CDS	dedA	DedA family inner membrane protein	L21P
NC_000913.3	2576084	A	G	77	0.0909091	Intergenic region	-	-	-
NC_000913.3	3203486	A	G	77	0.038961	CDS	bacA	undecaprenyl pyrophosphate phosphatase	W216R
NC_000913.3	3215905	A	G	77	0.0649351	CDS	yqjH	putative siderophore interacting protein	L196P
NC_000913.3	4171117	T	C	77	0.0519481	rRNA	rrlB	-	-
NC_000913.3	1276780	A	G	78	0.0384615	CDS	narX	sensory histidine kinase in two-component regulatory system with NarL	L280P
NC_000913.3	2528213	A	G	78	0.0384615	CDS	ligA	DNA ligase, NAD(+)-dependent	L655P
NC_000913.3	3144115	A	G	78	0.0384615	CDS	hybB	putative hydrogenase 2 cytochrome b type component	V17A
NC_000913.3	695297	T	C	79	0.0379747	CDS	ubiF	2-octaprenyl-3-methyl-6-methoxy-1,4-benzoquinol oxygenase	L66S
NC_000913.3	2317041	A	G	80	0.0375	CDS	rcsC	hybrid sensory kinase in two-component regulatory system with RcsB and YojN	S946P
NC_000913.3	2792011	A	G	80	0.0375	CDS	gabD	succinate-semialdehyde dehydrogenase I, NADP-dependent	K247E
NC_000913.3	3069551	A	G	80	0.0375	CDS	mscS	mechanosensitive channel protein, small conductance	L86P
NC_000913.3	1146659	A	G	81	0.037037	ncRNA	psrD	-	-
NC_000913.3	1516283	A	G	81	0.037037	CDS	patD	gamma-aminobutyraldehyde dehydrogenase	T236A
NC_000913.3	4173572	T	C	81	0.037037	CDS	birA	bifunctional biotin-[acetylCoA carboxylase] holoenzyme synthetase/ DNA-binding transcriptional repressor, bio-5'-AMP-binding	L164P
NC_000913.3	4298703	A	G	81	0.0493827	CDS	fdhF	formate dehydrogenase-H, selenopolypeptide subunit	S222P
NC_000913.3	2458228	A	G	82	0.0365854	CDS	fadJ	enoyl-CoA hydratase/epimerase and isomerase/3-hydroxyacyl-CoA dehydrogenase	V311A
NC_000913.3	3855194	A	G	82	0.0487805	CDS	yidF	putative Cys-type oxidative YidJ-maturating enzyme	S140P
NC_000913.3	4368422	T	C	82	0.0487805	Intergenic region	-	-	-
NC_000913.3	224846	T	C	83	0.0361446	rRNA	rrsH	-	-
NC_000913.3	1183424	A	G	83	0.0481928	CDS	potC	spermidine/putrescine ABC transporter permease	M66T
NC_000913.3	1757388	A	G	83	0.0722892	Intergenic region	-	-	-
NC_000913.3	2961879	A	G	83	0.0361446	CDS	recC	exonuclease V (RecBCD complex), gamma chain	W184R
NC_000913.3	1350232	A	G	84	0.0357143	Intergenic region	-	-	-
NC_000913.3	2432875	A	G	84	0.047619	CDS	folC	bifunctional folylpolyglutamate synthase/ dihydrofolate synthase	L23P
NC_000913.3	2822684	A	G	84	0.0952381	Intergenic region	-	-	-
NC_000913.3	3390500	A	G	84	0.0357143	Intergenic region	-	-	-
NC_000913.3	3986610	T	C	84	0.0357143	antisense_RNA	glmZ	-	-
NC_000913.3	4074913	A	G	84	0.0357143	CDS	yihW	putative transcriptional regulator for sulphoquinovose utilization	E82G
NC_000913.3	4130961	T	C	84	0.0357143	CDS	metL	Bifunctional aspartokinase/homoserine dehydrogenase 2	L376P
NC_000913.3	4171044	T	C	84	0.0595238	rRNA	rrlB	-	-
NC_000913.3	4454613	A	G	84	0.0595238	CDS	fbp	fructose-1,6-bisphosphatase I	*333Q
NC_000913.3	694174	A	G	85	0.0352941	CDS	miaB	tRNA-i(6)A37 methylthiotransferase	F261S
NC_000913.3	846860	A	G	85	0.0352941	CDS	glnP	glutamine transporter subunit	I87T
NC_000913.3	1062512	A	G	85	0.0352941	Intergenic region	-	-	-
NC_000913.3	1511624	A	G	85	0.0352941	Intergenic region	-	-	-
NC_000913.3	1768376	A	G	85	0.0352941	CDS	ydiJ	putative FAD-linked oxidoreductase	S104P
NC_000913.3	3807060	A	G	85	0.0352941	CDS	waaG	UDP-glucose:(heptosyl)lipopolysaccharide alpha-1,3-glucosyltransferase; lipopolysaccharide core biosynthesis protein; lipopolysaccharide glucosyltransferase I	V3A
NC_000913.3	4613782	A	G	85	0.0352941	CDS	yjjV	putative DNase	D101G
NC_000913.3	1020236	A	G	86	0.0581395	Intergenic region	-	-	-
NC_000913.3	1398759	A	G	86	0.0465116	Intergenic region	-	-	-
NC_000913.3	3209467	A	G	86	0.0348837	CDS	ttdT	L-tartrate/succinate antiporte	M482V
NC_000913.3	3761329	A	G	86	0.0348837	Intergenic region	-	-	-
NC_000913.3	224851	A	G	87	0.0344828	rRNA	rrsH	-	-
NC_000913.3	2139824	A	G	87	0.045977	CDS	asmA	suppressor of OmpF assembly mutants; putative outer membrane protein assembly factor; inner membrane-anchored periplasmic protein	W597R
NC_000913.3	1893733	T	C	88	0.0568182	Intergenic region	-	-	-
NC_000913.3	1659101	T	C	90	1	CDS	ynfE	putative selenate reductase, periplasmic	W345R
NC_000913.3	3525884	T	C	90	0.0444444	CDS	nudE	adenosine nucleotide hydrolase; Ap3A/Ap2A/ADP-ribose/NADH hydrolase	Y89C
NC_000913.3	4450988	T	C	90	0.0333333	Intergenic region	-	-	-
NC_000913.3	2306025	A	G	91	0.0549451	CDS	mqo	malate dehydrogenase, FAD/NAD(P)-binding domain	W244R
NC_000913.3	2362429	A	G	91	0.0549451	Intergenic region	-	-	-
NC_000913.3	2707596	A	G	91	0.032967	CDS	rseC	SoxR iron-sulfur cluster reduction factor component	I69T
NC_000913.3	4209227	A	G	91	0.032967	rRNA	rrsE	-	-
NC_000913.3	326448	A	G	92	0.0326087	CDS	betA	choline dehydrogenase, a flavoprotein	L267P
NC_000913.3	1994282	A	G	92	0.0326087	CDS	uvrC	excinuclease UvrABC, endonuclease subunit	L142P
NC_000913.3	2062705	A	G	92	0.0434783	CDS	ldtA	L,D-transpeptidase linking Lpp to murein	C207R
NC_000913.3	2443735	A	G	92	0.0434783	CDS	mnmC	fused 5-methylaminomethyl-2-thiouridine-forming enzyme methyltransferase and FAD-dependent demodification enzyme	K658E
NC_000913.3	1981928	A	G	93	0.0322581	CDS	otsB	trehalose-6-phosphate phosphatase, biosynthetic	W154R
NC_000913.3	3570676	A	G	93	0.0430108	CDS	glgX	glycogen debranching enzyme	L215P
NC_000913.3	2405893	A	G	94	0.0319149	CDS	lrhA	transcriptional repressor of flagellar, motility and chemotaxis genes	L250P
NC_000913.3	3242956	A	G	94	0.0425532	CDS	uxaA	altronate hydrolase	V120A
NC_000913.3	3705923	A	G	94	0.0425532	Intergenic region	-	-	-
NC_000913.3	235299	T	C	95	0.0315789	CDS	yafS	putative S-adenosyl-L-methionine-dependent methyltransferase	W162R
NC_000913.3	507446	A	G	95	0.0315789	CDS	ybaP	TraB family protein	L212P
NC_000913.3	2248635	A	G	95	0.0315789	Intergenic region	-	-	-
NC_000913.3	2960165	A	G	95	0.0315789	CDS	recC	exonuclease V (RecBCD complex), gamma chain	I755T
NC_000913.3	228274	A	G	96	0.03125	rRNA	rrlH	-	-
NC_000913.3	1993508	A	G	96	0.03125	CDS	uvrC	excinuclease UvrABC, endonuclease subunit	I400T
NC_000913.3	1131011	A	G	97	0.0309278	Intergenic region	-	-	-
NC_000913.3	3652177	A	G	97	0.0309278	Intergenic region	-	-	-
NC_000913.3	3850846	A	G	97	0.0309278	CDS	ilvN	acetolactate synthase 1 small subunit	S83P
NC_000913.3	2101673	A	G	98	0.0306122	Intergenic region	-	-	-
NC_000913.3	2411432	A	G	98	0.0510204	Intergenic region	-	-	-
NC_000913.3	436205	T	C	99	0.030303	CDS	thiL	thiamine monophosphate kinase	L191P
NC_000913.3	609095	T	C	99	0.030303	CDS	insL1	IS186 transposase	L344P
NC_000913.3	638048	A	G	99	0.030303	CDS	dsbG	thiol:disulfide interchange protein, periplasmic	W176R
NC_000913.3	1202719	T	C	99	0.030303	CDS	cohE	e14 prophage; repressor protein phage e14	Q72R
NC_000913.3	2726669	T	C	99	0.040404	rRNA	rrlG	-	-
NC_000913.3	3925299	A	G	99	0.030303	CDS	mnmG	5-methylaminomethyl-2-thiouridine modification at tRNA U34	L112P
NC_000913.3	2316924	A	G	100	0.04	Intergenic region	-	-	-
NC_000913.3	4150490	A	G	100	0.05	CDS	ppc	phosphoenolpyruvate carboxylase	V870A
NC_000913.3	2543720	T	C	101	0.990099	Intergenic region	-	-	-
NC_000913.3	4583053	A	G	101	0.049505	Intergenic region	-	-	-
NC_000913.3	3365697	A	G	102	0.0490196	Intergenic region	-	-	-
NC_000913.3	662705	A	G	103	0.038835	Intergenic region	-	-	-
NC_000913.3	388658	A	G	104	0.0480769	Intergenic region	-	-	-
NC_000913.3	1390540	T	C	105	0.0380952	CDS	mpaA	murein peptide amidase A	Y20C
NC_000913.3	2028879	A	G	105	0.0380952	CDS	yedI	DUF808 family inner membrane protein	L163P
NC_000913.3	1123687	A	G	106	0.0754717	CDS	grxB	glutaredoxin 2 (Grx2)	V123A
NC_000913.3	3656178	A	G	106	0.0471698	CDS	hdeB	acid-resistance protein	C39R
NC_000913.3	3928774	A	G	106	0.0377358	CDS	viaA	stimulator of RavA ATPase activity; von Willebrand factor domain protein	L277P
NC_000913.3	4326490	A	G	107	0.0934579	CDS	yjdM	zinc-ribbon family protein	I82T
NC_000913.3	502562	A	G	108	0.037037	CDS	ybaL	inner membrane putative NAD(P)-binding transporter	L226P
NC_000913.3	3740891	A	G	108	0.037037	CDS	avtA	valine-pyruvate aminotransferase; transaminase C; alanine-valine transaminase	E396G
NC_000913.3	4105687	A	G	108	0.037037	Intergenic region	-	-	-
NC_000913.3	2430922	A	G	109	0.0550459	Intergenic region	-	-	-
NC_000913.3	707872	T	C	110	0.0454545	Intergenic region	-	-	-
NC_000913.3	2219300	A	G	110	0.0363636	CDS	osmF	putative ABC transporter periplasmic binding protein	L61P
NC_000913.3	2691609	T	C	110	0.0363636	Intergenic region	-	-	-
NC_000913.3	2967620	A	G	110	0.0363636	CDS	ptsP	PEP-protein phosphotransferase enzyme I; GAF domain containing protein	V272A
NC_000913.3	3722318	A	G	110	0.0545455	Intergenic region	-	-	-
NC_000913.3	4615387	A	G	110	0.0363636	CDS	yjjW	putative pyruvate formate lyase activating enzyme	C53R
NC_000913.3	925554	T	C	111	0.0540541	Intergenic region	-	-	-
NC_000913.3	2630938	A	G	112	0.0625	Intergenic region	-	-	-
NC_000913.3	3906851	A	G	112	0.0357143	Intergenic region	-	-	-
NC_000913.3	1737463	A	G	113	0.0707965	CDS	ynhF	stress response membrane	L28P
NC_000913.3	405656	T	C	114	0.0350877	Intergenic region	-	-	-
NC_000913.3	3056233	T	C	114	0.0438596	Intergenic region	-	-	-
NC_000913.3	4051239	T	C	115	0.113043	ncRNA	csrC	-	-
NC_000913.3	119818	A	G	116	1	CDS	ampE	ampicillin resistance inner membrane protein; putative signaling protein in beta-lactamase regulation	T180A
NC_000913.3	430932	A	G	116	0.0344828	CDS	yajD	HNH nuclease family protein	M110V
NC_000913.3	443616	A	G	117	0.0598291	CDS	yajL	oxidative-stress-resistance chaperone	L9P
NC_000913.3	4212628	T	C	117	0.042735	rRNA	rrlE	-	-
NC_000913.3	228344	T	C	118	0.0338983	rRNA	rrlH	-	-
NC_000913.3	2971577	A	G	118	0.0508475	Intergenic region	-	-	-
NC_000913.3	1344207	A	G	119	0.0336134	CDS	yciT	global regulator of transcription; DeoR family	L47P
NC_000913.3	2443828	A	G	120	0.0333333	Intergenic region	-	-	-
NC_000913.3	3261325	A	G	120	0.05	CDS	tdcE	pyruvate formate-lyase 4/2-ketobutyrate formate-lyase	L365P
NC_000913.3	2085762	A	G	122	0.0409836	CDS	plaP	putrescine importer, low affinity	L434P
NC_000913.3	1189673	A	G	123	0.0325203	CDS	phoQ	sensory histidine kinase in two-component regulatory system with PhoP	V35A
NC_000913.3	4587911	A	G	123	0.0731707	CDS	yjiA	metal-binding GTPase	*319Q
NC_000913.3	1667753	A	G	124	0.0322581	CDS	mlc	glucosamine anaerobic growth regulon transcriptional repressor; autorepressor	V271A
NC_000913.3	3956778	A	G	124	0.0322581	CDS	ilvA	l-threonine dehydratase, biosynthetic; also known as threonine deaminase	D483G
NC_000913.3	1674974	A	G	125	0.04	CDS	pntB	pyridine nucleotide transhydrogenase, beta subunit	*463Q
NC_000913.3	3069713	A	G	125	0.032	CDS	mscS	mechanosensitive channel protein, small conductance	V32A
NC_000913.3	16764	T	C	127	0.0787402	CDS	mokC	regulatory protein for HokC, overlaps CDS of hokC	Y66C
NC_000913.3	16764	T	C	127	0.0787402	CDS	hokC	toxic membrane protein, small	Y47C
NC_000913.3	228326	T	C	127	0.0314961	rRNA	rrlH	-	-
NC_000913.3	1667726	A	G	127	0.0314961	CDS	mlc	glucosamine anaerobic growth regulon transcriptional repressor; autorepressor	L280P
NC_000913.3	3579778	A	G	127	0.0314961	CDS	yhhX	putative oxidoreductase	L343P
NC_000913.3	3802035	A	G	127	0.0314961	Intergenic region	-	-	-
NC_000913.3	4558682	A	G	127	0.0314961	CDS	iadA	isoaspartyl dipeptidase	L282P
NC_000913.3	2703552	A	G	128	0.03125	CDS	rnc	RNase III	L171P
NC_000913.3	2735890	A	G	128	0.03125	CDS	rluD	23S rRNA pseudouridine(1911,1915,1917) synthase	L41P
NC_000913.3	4480967	A	G	130	0.0461538	Intergenic region	-	-	-
NC_000913.3	654340	A	G	132	0.0454545	CDS	citB	response regulator in two-component regulatory system with CitA	D160G
NC_000913.3	2796866	A	G	132	0.0378788	Intergenic region	-	-	-
NC_000913.3	2964347	A	G	132	0.106061	Intergenic region	-	-	-
NC_000913.3	4040105	T	C	132	0.030303	rRNA	rrlA	-	-
NC_000913.3	4372684	T	C	133	0.0451128	Intergenic region	-	-	-
NC_000913.3	262906	T	C	134	0.328358	tRNA	thrW	-	-
NC_000913.3	4252506	A	G	135	0.037037	CDS	ubiC	chorismate--pyruvate lyase	M1V
NC_000913.3	2817826	T	C	136	0.919118	tRNA	argQ	-	-
NC_000913.3	1018986	A	G	138	0.101449	Intergenic region	-	-	-
NC_000913.3	3853655	T	C	138	0.101449	Intergenic region	-	-	-
NC_000913.3	1991776	A	G	139	0.0719424	Intergenic region	-	-	-
NC_000913.3	2723553	T	C	139	0.0359712	CDS	pssA	phosphatidylserine synthase; CDP-diacylglycerol-serine O-phosphatidyltransferase	L276P
NC_000913.3	2219094	A	G	140	0.0428571	CDS	osmF	putative ABC transporter periplasmic binding protein	W130R
NC_000913.3	2379087	A	G	140	0.0357143	CDS	menD	2-succinyl-5-enolpyruvyl-6-hydroxy-3-cyclohexene-1-carboxylate synthase; SEPHCHC synthase	L58S
NC_000913.3	2684144	A	G	141	0.035461	Intergenic region	-	-	-
NC_000913.3	1028399	A	G	142	0.0422535	Intergenic region	-	-	-
NC_000913.3	2305028	A	G	143	0.0559441	Intergenic region	-	-	-
NC_000913.3	683470	A	G	144	0.104167	Intergenic region	-	-	-
NC_000913.3	827900	A	G	144	0.0486111	CDS	ybhF	putative ABC transporter ATPase	L361P
NC_000913.3	2406610	A	G	145	0.0482759	CDS	lrhA	transcriptional repressor of flagellar, motility and chemotaxis genes	L11P
NC_000913.3	2754297	A	G	145	0.0482759	CDS	ratB	UPF0125 family protein	V1A
NC_000913.3	4460039	A	G	147	0.0408163	CDS	nrdG	anaerobic ribonucleotide reductase activating protein	L109P
NC_000913.3	1994609	A	G	150	0.0466667	CDS	uvrC	excinuclease UvrABC, endonuclease subunit	V33A
NC_000913.3	2691211	A	G	151	0.0397351	ncRNA	glmY	-	-
NC_000913.3	3351722	A	G	151	0.0331126	CDS	arcB	aerobic respiration control sensor histidine protein kinase, cognate to two-component response regulators ArcA and RssB	V435A
NC_000913.3	3948320	T	C	151	0.0397351	CDS	yifE	UPF0438 family protein	S79P
NC_000913.3	1010534	A	G	152	1	CDS	uup	replication regulatory ABC-F family DNA-binding ATPase	T191A
NC_000913.3	2817879	A	G	155	0.0451613	Intergenic region	-	-	-
NC_000913.3	2871120	A	G	155	0.0322581	CDS	truD	tRNA(Glu) pseudouridine(13) synthase	L62P
NC_000913.3	1308035	A	G	157	0.044586	CDS	clsA	cardiolipin synthase 1	V204A
NC_000913.3	2088227	A	G	158	0.0316456	CDS	yeeY	LysR family putative transcriptional regulator	L11P
NC_000913.3	2374880	A	G	158	0.0379747	CDS	menE	O-succinylbenzoate-CoA ligase	S42P
NC_000913.3	2927675	T	C	158	0.0379747	Intergenic region	-	-	-
NC_000913.3	2964350	A	G	158	0.056962	Intergenic region	-	-	-
NC_000913.3	4614861	A	G	158	0.0379747	CDS	yjjW	putative pyruvate formate lyase activating enzyme	L228P
NC_000913.3	955431	A	G	159	0.0314465	CDS	ycaO	ribosomal protein S12 methylthiotransferase accessory factor	L401P
NC_000913.3	3264345	A	G	160	0.05625	CDS	tdcC	L-threonine/L-serine transporter	S225P
NC_000913.3	3517652	A	G	160	0.03125	CDS	aroB	3-dehydroquinate synthase	S279P
NC_000913.3	566356	T	C	163	0.98773	Intergenic region	-	-	-
NC_000913.3	1821279	A	G	164	0.0426829	Intergenic region	-	-	-
NC_000913.3	2968097	A	G	164	0.0365854	CDS	ptsP	PEP-protein phosphotransferase enzyme I; GAF domain containing protein	V113A
NC_000913.3	4588435	A	G	165	0.030303	CDS	yjiA	metal-binding GTPase	I144T
NC_000913.3	663105	A	G	166	0.0301205	CDS	dacA	D-alanyl-D-alanine carboxypeptidase (penicillin-binding protein 5)	W287R
NC_000913.3	1196379	T	C	166	0.0421687	Intergenic region	-	-	-
NC_000913.3	4379029	A	G	166	0.0481928	CDS	frdD	fumarate reductase (anaerobic), membrane anchor subunit	L113P
NC_000913.3	3865036	A	G	167	0.0419162	CDS	yidE	putative transporter	L413P
NC_000913.3	2262729	A	G	171	0.0350877	CDS	fruB	fused fructose-specific PTS enzymes: IIA component/HPr component	L256P
NC_000913.3	4051044	A	G	171	0.0409357	ncRNA	csrC	-	-
NC_000913.3	4461771	A	G	173	0.0404624	CDS	nrdD	anaerobic ribonucleoside-triphosphate reductase	L297P
NC_000913.3	3399951	A	G	178	0.0505618	CDS	mreC	cell wall structural complex MreBCD transmembrane component MreC	S10P
NC_000913.3	671580	A	G	183	0.0327869	CDS	holA	DNA polymerase III, delta subunit	L9P
NC_000913.3	1397558	T	C	184	0.0326087	CDS	ynaJ	DUF2534 family putative inner membrane protein	L65P
NC_000913.3	4462842	A	G	185	0.0324324	Intergenic region	-	-	-
NC_000913.3	1113597	A	G	186	0.0322581	CDS	yceK	outer membrane integrity lipoprotein	S7G
NC_000913.3	1123403	A	G	186	0.0376344	Intergenic region	-	-	-
NC_000913.3	1717307	A	G	186	0.0376344	Intergenic region	-	-	-
NC_000913.3	4583111	A	G	187	0.0641711	Intergenic region	-	-	-
NC_000913.3	2549499	A	G	188	0.0425532	Intergenic region	-	-	-
NC_000913.3	2706787	A	G	188	0.0425532	CDS	lepA	back-translocating elongation factor EF4, GTPase	L113P
NC_000913.3	4050015	A	G	190	0.0315789	Intergenic region	-	-	-
NC_000913.3	4148405	A	G	191	0.0575916	Intergenic region	-	-	-
NC_000913.3	4484042	A	G	191	0.0314136	CDS	holC	DNA polymerase III, chi subunit	V80A
NC_000913.3	4606279	A	G	192	0.03125	tRNA	leuP	-	-
NC_000913.3	2866547	A	G	196	0.0408163	Intergenic region	-	-	-
NC_000913.3	4606239	A	G	196	0.0459184	tRNA	leuP	-	-
NC_000913.3	2744148	A	G	197	0.0558376	Intergenic region	-	-	-
NC_000913.3	3244077	A	G	197	0.035533	CDS	uxaC	uronate isomerase	L222P
NC_000913.3	3940476	A	G	198	0.030303	CDS	hsrA	putative multidrug or homocysteine efflux system	L46P
NC_000913.3	3317736	A	G	205	0.0682927	CDS	rimP	ribosome maturation factor for 30S subunits	Y91H
NC_000913.3	4428365	A	G	208	0.0336538	CDS	ytfB	OapA family protein	F118S
NC_000913.3	2576102	A	G	214	0.0373832	CDS	maeB	malic enzyme: putative oxidoreductase/phosphotransacetylase	L759P
NC_000913.3	1491986	T	C	215	0.702326	CDS	hokB	toxic polypeptide, small	Y29C
NC_000913.3	2460638	A	G	215	0.0697674	Intergenic region	-	-	-
NC_000913.3	566326	T	C	220	0.981818	Intergenic region	-	-	-
NC_000913.3	3943538	T	C	222	0.0315315	Intergenic region	-	-	-
NC_000913.3	4259712	A	G	223	0.0313901	CDS	zur	transcriptional repressor, Zn(II)-binding	S98P
NC_000913.3	3214934	T	C	229	0.0305677	Intergenic region	-	-	-
NC_000913.3	1901942	A	G	230	0.0565217	Intergenic region	-	-	-
NC_000913.3	566205	T	C	231	0.974026	Intergenic region	-	-	-
NC_000913.3	3328346	A	G	232	0.0560345	CDS	greA	transcript cleavage factor	S124P
NC_000913.3	644888	A	G	234	0.034188	CDS	rna	ribonuclease I	L39P
NC_000913.3	4044030	T	C	241	0.0497925	CDS	dsbA	periplasmic protein disulfide isomerase I	S205P
NC_000913.3	710192	A	G	243	0.0452675	Intergenic region	-	-	-
NC_000913.3	3035852	A	G	244	0.0327869	CDS	prfB	peptide chain release factor RF-2	L144P
NC_000913.3	4110738	A	G	246	0.0406504	Intergenic region	-	-	-
NC_000913.3	1945657	A	G	253	0.0316206	CDS	ruvA	component of RuvABC resolvasome, regulatory subunit	V107A
NC_000913.3	4075540	A	G	256	0.0351562	Intergenic region	-	-	-
NC_000913.3	3682099	A	G	260	0.0692308	Intergenic region	-	-	-
NC_000913.3	1930444	A	G	264	0.030303	Intergenic region	-	-	-
NC_000913.3	1015963	A	G	269	0.0520446	CDS	fabA	beta-hydroxydecanoyl thioester dehydrase	S170P
NC_000913.3	4366679	A	G	269	0.0371747	CDS	dcuA	C4-dicarboxylate antiporter	V32A
NC_000913.3	747549	A	G	270	0.0333333	CDS	abrB	regulator of aidB expression; inner membrane protein	L74P
NC_000913.3	3191741	A	G	279	0.0681004	CDS	glgS	motility and biofilm regulator	*67R
NC_000913.3	1645135	T	C	283	0.0565371	CDS	hokD	Qin prophage; small toxic polypeptide	Y47C
NC_000913.3	2818101	T	C	286	0.91958	tRNA	argZ	-	-
NC_000913.3	4053475	A	G	291	0.0962199	Intergenic region	-	-	-
NC_000913.3	4114582	A	G	291	0.04811	CDS	glpX	fructose 1,6-bisphosphatase II	V333A
NC_000913.3	1907171	A	G	294	0.0816327	Intergenic region	-	-	-
NC_000913.3	484402	A	G	302	0.0364238	CDS	acrB	multidrug efflux system protein	M1T
NC_000913.3	3852763	A	G	311	0.0643087	CDS	ilvB	acetolactate synthase 2 large subunit	S8P
NC_000913.3	246215	A	G	312	0.0544872	CDS	yafQ	mRNA interferase toxin of toxin-antitoxin pair YafQ/DinJ	S9P
NC_000913.3	4136018	T	C	313	0.0415335	Intergenic region	-	-	-
NC_000913.3	4639574	A	G	320	0.053125	Intergenic region	-	-	-
NC_000913.3	4118808	T	C	323	0.0309598	Intergenic region	-	-	-
NC_000913.3	55450	A	G	324	0.0401235	CDS	lptD	LPS assembly OM complex LptDE, beta-barrel component	S554P
NC_000913.3	1110131	A	G	324	1	CDS	opgG	OPG biosynthetic periplasmic beta-1,6 branching glycosyltransferase	N266S
NC_000913.3	3888421	A	G	325	0.0738462	Intergenic region	-	-	-
NC_000913.3	3336913	A	G	335	0.0477612	Intergenic region	-	-	-
NC_000913.3	3781063	A	G	337	0.0326409	Intergenic region	-	-	-
NC_000913.3	2818240	T	C	343	0.962099	tRNA	argY	-	-
NC_000913.3	1736075	T	C	351	0.034188	Intergenic region	-	-	-
NC_000913.3	2717897	A	G	359	0.0334262	CDS	yfiF	putative methyltransferase	L211P
NC_000913.3	1350264	A	G	363	0.0440771	CDS	fabI	enoyl-[acyl-carrier-protein] reductase, NADH-dependent	L259P
NC_000913.3	691717	A	G	365	0.0438356	CDS	ybeX	putative ion transport	L23P
NC_000913.3	2737127	A	G	369	0.0569106	Intergenic region	-	-	-
NC_000913.3	4457720	A	G	381	0.0393701	CDS	yjgA	ribosome-associated UPF0307 family protein	L49P
NC_000913.3	4057473	A	G	389	0.0488432	CDS	glnA	glutamine synthetase	S188P
NC_000913.3	1120687	A	G	400	0.0775	Intergenic region	-	-	-
NC_000913.3	462681	A	G	406	0.0344828	CDS	ppiD	periplasmic folding chaperone, has an inactive PPIase domain	Y256C
NC_000913.3	3206048	T	C	409	0.149144	CDS	ttdR	transcriptional activator of ttdABT	Y70C
NC_000913.3	692981	A	G	410	0.0463415	CDS	ybeZ	heat shock protein, putative NTPase; PhoH-like protein	L133P
NC_000913.3	1668312	A	G	410	0.0317073	CDS	mlc	glucosamine anaerobic growth regulon transcriptional repressor; autorepressor	W85R
NC_000913.3	3986598	T	C	414	0.0531401	antisense_RNA	glmZ	-	-
NC_000913.3	847233	A	G	425	0.0305882	Intergenic region	-	-	-
NC_000913.3	3151218	A	G	425	0.0682353	CDS	exbD	membrane spanning protein in TonB-ExbB-ExbD complex	L9P
NC_000913.3	2393771	A	G	465	0.0301075	CDS	nuoL	NADH:ubiquinone oxidoreductase, membrane subunit L	S426P
NC_000913.3	461248	T	C	470	0.0468085	Intergenic region	-	-	-
NC_000913.3	953733	A	G	472	0.0402542	CDS	focA	formate channel	L245P
NC_000913.3	3053855	A	G	477	0.0314465	CDS	pepP	proline aminopeptidase P II	L329P
NC_000913.3	696778	A	G	478	0.0376569	tRNA	glnW	-	-
NC_000913.3	3466505	A	G	508	0.0511811	CDS	bfr	bacterioferritin, iron storage and detoxification protein	L74P
NC_000913.3	1907174	A	G	520	0.0692308	Intergenic region	-	-	-
NC_000913.3	3639952	A	G	521	0.0364683	Intergenic region	-	-	-
NC_000913.3	3883735	A	G	575	0.0469565	Intergenic region	-	-	-
NC_000913.3	2866551	A	G	576	0.0451389	Intergenic region	-	-	-
NC_000913.3	1020183	T	C	598	0.0367893	Intergenic region	-	-	-
NC_000913.3	3349131	T	C	607	0.0395387	CDS	mtgA	biosynthetic peptidoglycan transglycosylase	M227V
NC_000913.3	2630949	A	G	609	0.0311987	Intergenic region	-	-	-
NC_000913.3	484793	A	G	630	0.0301587	CDS	acrA	multidrug efflux system	L276P
NC_000913.3	697086	A	G	651	0.0491551	tRNA	metT	-	-
NC_000913.3	1015983	A	G	678	0.0442478	CDS	fabA	beta-hydroxydecanoyl thioester dehydrase	V163A
NC_000913.3	217160	A	G	688	0.0348837	CDS	proS	prolyl-tRNA synthetase	L539P
NC_000913.3	554146	A	G	729	0.998628	CDS	ppiB	peptidyl-prolyl cis-trans isomerase B (rotamase B)	F98L
NC_000913.3	3790328	A	G	736	0.0475543	CDS	tdh	L-threonine 3-dehydrogenase, NAD(P)-binding	W340R
NC_000913.3	696887	A	G	783	0.970626	tRNA	glnU	-	-
NC_000913.3	2737130	A	G	886	0.0417607	Intergenic region	-	-	-
NC_000913.3	2737514	T	C	963	0.0415369	Intergenic region	-	-	-
NC_000913.3	3741183	A	G	964	0.033195	CDS	ysaA	putative hydrogenase, 4Fe-4S ferredoxin-type component	C134R
NC_000913.3	2818972	A	G	1014	0.0522682	CDS	csrA	pleiotropic regulatory protein for carbon source metabolism	S59P
NC_000913.3	2440323	A	G	1080	0.0472222	Intergenic region	-	-	-
NC_000913.3	2390589	A	G	1088	0.0321691	CDS	nuoN	NADH:ubiquinone oxidoreductase, membrane subunit N	L306P
NC_000913.3	2460643	A	G	1133	0.0653133	Intergenic region	-	-	-
NC_000913.3	2906639	A	G	1198	0.0409015	Intergenic region	-	-	-
NC_000913.3	2395317	A	G	1307	0.0359602	CDS	nuoK	NADH:ubiquinone oxidoreductase, membrane subunit K	L10P
NC_000913.3	4616710	A	G	1401	0.0378301	CDS	yjjI	DUF3029 family protein, putative glycine radical enzyme	L119P
NC_000913.3	4366880	A	G	1445	0.0346021	Intergenic region	-	-	-
NC_000913.3	2818515	T	C	1462	0.851573	tRNA	argV	-	-
NC_000913.3	2730706	T	C	1490	0.0778523	rRNA	rrsG	-	-
NC_000913.3	3428311	T	C	1492	0.0743968	rRNA	rrsD	-	-
NC_000913.3	224222	A	G	1520	0.0756579	rRNA	rrsH	-	-
NC_000913.3	4035982	A	G	1531	0.0920967	rRNA	rrsA	-	-
NC_000913.3	3099681	A	G	1535	0.0384365	Intergenic region	-	-	-
NC_000913.3	3942259	A	G	1550	0.0832258	rRNA	rrsC	-	-
NC_000913.3	4167110	A	G	1552	0.0734536	rRNA	rrsB	-	-
NC_000913.3	848379	A	G	1570	0.0407643	Intergenic region	-	-	-
NC_000913.3	4208598	A	G	1574	0.0692503	rRNA	rrsE	-	-
NC_000913.3	4051205	T	C	1623	0.0314233	ncRNA	csrC	-	-
NC_000913.3	3270227	A	G	1700	0.104118	RNase_P_RNA	rnpB	-	-
NC_000913.3	2402888	A	G	1735	0.0478386	CDS	nuoC	NADH:ubiquinone oxidoreductase, fused CD subunit	S320P
NC_000913.3	1292534	A	G	1798	0.0367075	CDS	hns	global DNA-binding transcriptional dual regulator H-NS	L130P
NC_000913.3	2396964	A	G	1981	0.0398788	CDS	nuoH	NADH:ubiquinone oxidoreductase, membrane subunit H	L160P
NC_000913.3	1297976	A	G	2082	0.0302594	CDS	adhE	fused acetaldehyde-CoA dehydrogenase/iron-dependent alcohol dehydrogenase/pyruvate-formate lyase deactivase	L49P
NC_000913.3	1907187	A	G	2533	0.0311883	Intergenic region	-	-	-
NC_000913.3	1863738	T	C	3096	0.0394057	CDS	gapA	glyceraldehyde-3-phosphate dehydrogenase A	L323P
NC_000913.3	3311485	A	G	3277	0.0341776	CDS	rpsO	30S ribosomal subunit protein S15	L67P
NC_000913.3	4115674	A	G	3306	0.0444646	Intergenic region	-	-	-
NC_000913.3	3472118	A	G	7935	0.0302457	CDS	fusA	protein chain elongation factor EF-G, GTP-binding	L466P
