# Supplementary material for: A-to-I RNA editing in bacteria increases pathogenicity and tolerance to oxidative stress
Source: PLoS Pathog. 2020 Aug 21;16(8):e1008740. doi: 10.1371/journal.ppat.1008740 (PMC7467310; doi:10.1371/journal.ppat.1008740)
Supplement: S2 Table — (XLSX) [file ppat.1008740.s015.xlsx]

## Sheet: Table S2
Table S2. A to I mRNA editing in Xoc after exposure to H2O2
Accession	Position	Ref_base	Alt_base	Edit_level-7min	Edit_level-15min	Edit_level-45min	Gene_biotype	Gene_name	Product	Amino acid_change	Provean-Score
CP003057.2	28543	A	G	0.128205		0.137725	CDS	XOC_0027	regulatory protein cII, putative	L72P
CP003057.2	1025772	T	C	0.0689971			CDS	rpsC	ribosomal protein S3	V52A
CP003057.2	1039571	A	G	0.0743802			CDS	XOC_1060	colicin I receptor	L524P
CP003057.2	1501616	A	G	0.114286			CDS	XOC_1530	hypothetical protein	N5S
CP003057.2	2395011	A	G	0.115194	0.0770654	0.0915432	CDS	XOC_2374	flagellar protein	S128P	-2.2
CP003057.2	3587555	A	G	0.188077	0.154959	0.164986	CDS	XOC_3486	ferric enterobactin receptor	T408A	0.8
CP003057.2	3829873	T	C	0.0407359			CDS	leuA	2-isopropylmalate synthase	S416P
CP003057.2	4002906	T	C	0.0656566			CDS	wxocA	putative glycosyltransferase	K335E
CP003057.2	3245249	A	G		0.0486787		CDS	lepA	GTP-binding protein LepA	L20P
CP003057.2	3648012	T	C		0.0530973		CDS	XOC_3537	hypothetical protein	N351S
CP003057.2	877100	A	G		0.0671067		CDS	ahcY	adenosylhomocysteinase	V288A
CP003057.2	1284894	T	C		0.127119		CDS	XOC_1309	ImcF-related family	L884P
CP003057.2	1651880	A	G		0.0377907		CDS	XOC_1675	Oar protein	V847A
CP003057.2	1721474	T	C		0.0718954		CDS	dnaJ	chaperone protein DnaJ	V322A
CP003057.2	2752115	A	G		0.262411		CDS	guaA	GMP synthase	F311S
CP003057.2	3871957	A	G			0.0413223	CDS	XOC_3756	sugar transporter	Y259H
CP003057.2	376260	A	G			0.234043	CDS	XOC_0373	transglycosylase associated protein	V70A
CP003057.2	1344064	T	C			0.034344	CDS	XOC_1355	hypothetical protein	I57T
CP003057.2	1455336	A	G			0.125	CDS	sufD	FeS assembly protein SufD	L225P
CP003057.2	3587555	A	G			0.0576923	CDS	XOC_3486	ferric enterobactin receptor	T408A
