# Supplementary material for: A-to-I RNA editing in bacteria increases pathogenicity and tolerance to oxidative stress
Source: PLoS Pathog. 2020 Aug 21;16(8):e1008740. doi: 10.1371/journal.ppat.1008740 (PMC7467310; doi:10.1371/journal.ppat.1008740)
Supplement: S3 Table — (XLSX) [file ppat.1008740.s016.xlsx]

## Sheet: Table S3
Table S3. Differentially expressed genes in Xoc WTsilent and S128P mutant
gene	old_name	name	anno	wt	s128p	FDR	AveExpr	P value	wt1	wt2	s128p1	s128p2	wt1 CPM	wt2 CPM	s128p1 CPM	s128p2 CPM
XOC_RS01620	XOC_0373		GlsB/YeaQ/YmgE family stress response membrane protein	0	0.640138	0.00238211	4.96324	0.000133188	159	100	256	191	27.584	19.644	41.435	32.989
XOC_RS03865	XOC_0889	HemP	hemin uptake protein HemP	0	0.76769	4.64e-22	7.84958	8.34e-25	928	900	1899	1571	160.994	176.799	307.364	271.335
XOC_RS07150	XOC_1643		outer membrane channel protein	0	-0.92744	0.00155177	3.05796	7.64144e-05	64	51	33	34	11.103	10.019	5.341	5.872
XOC_RS07830	XOC_1802	pstC	phosphate ABC transporter permease subunit PstC	0	0.602386	7.81e-07	5.86916	1.6e-08	240	254	417	418	41.636	49.897	67.494	72.195
XOC_RS14870	XOC_3350		peptidoglycan-associated lipoprotein Pal	0	-0.731946	3.48e-55	11.3769	8.92e-59	19018	16893	12222	11806	3299.33	3318.52	1978.2	2039.07
XOC_RS15030	XOC_3386		TonB-dependent siderophore receptor	0	0.58529	2.9e-20	9.87891	6.86e-23	4081	4019	7205	6355	707.99	789.507	1166.17	1097.6
XOC_RS15035	XOC_3387		siderophore biosynthesis protein PvsA	0	0.660991	1.63e-11	6.82562	1.47e-13	460	478	887	767	79.803	93.9	143.566	132.472
XOC_RS15040	XOC_3388		IucA/IucC family siderophore biosynthesis protein	0	0.711431	1.13e-07	6.68981	1.66e-09	384	448	842	684	66.618	88.007	136.283	118.137
XOC_RS15045	XOC_3389		MFS transporter	0	0.625722	2.44939e-06	5.44557	5.21e-08	185	179	337	288	32.095	35.163	54.545	49.742
XOC_RS15050	XOC_3390		iron transporter	0	0.79883	6.03e-16	7.30129	2.78e-18	577	650	1234	1151	100.1	127.688	199.73	198.795
