# Supplementary material for: A-to-I RNA editing in bacteria increases pathogenicity and tolerance to oxidative stress
Source: PLoS Pathog. 2020 Aug 21;16(8):e1008740. doi: 10.1371/journal.ppat.1008740 (PMC7467310; doi:10.1371/journal.ppat.1008740)
Supplement: S4 Table — (XLSX) [file ppat.1008740.s017.xlsx]

## Sheet: Table S4
Table S4. Potential A to I editing sites in P. putida KT2440 exposure to H2O2
Accession	Position	Ref_base	Alt_base	Edit_level-7min	Edit_level-60min	Gene_biotype	Gene_name	Product	Amino acid_change
NC_002947.4	103023	T	C	0.0816641	0.0413223	CDS	prlC	oligopeptidase A	W615R
NC_002947.4	196395	A	G	0.045045	0.0559441	CDS	PP_0168	putative surface adhesion protein	Q634R
NC_002947.4	197480	A	G	0.0380952	0.0466667	CDS	PP_0168	putative surface adhesion protein	I996V
NC_002947.4	199296	A	G	0.122222	0.0507246	CDS	PP_0168	putative surface adhesion protein	E1601G
NC_002947.4	1077007	T	C	0.103448	0.0666667	CDS	mreC	cell shape-determining protein MreC	L129P
NC_002947.4	1765806	T	C	0.0380952	0.0304878	CDS	PP_1576	immunity protein	V72A
NC_002947.4	2467983	A	G	0.0333333	0.0364964	CDS	PP_2161	hypothetical protein	M85T
NC_002947.4	3823104	A	G	0.046729	0.0431655	CDS	kguT	2-ketogluconate transporter, putative	L27P
NC_002947.4	5382243	T	C	0.0391459	0.0363636	CDS	smpB	SsrA-binding protein	W116R
NC_002947.4	5563162	A	G	0.033195	0.0336134	CDS	hflX	GTPase HflX	L362P
NC_002947.4	4968772	A	G	0.0835714	0.079382	CDS	fliC	flagellin	S491P
